# Supplementary material for: Genetic overlap between psychotic experiences in the community across age and with psychiatric disorders
Source: Transl Psychiatry. 2020 Mar 9;10:86. doi: 10.1038/s41398-020-0765-2 (PMC7062754; doi:10.1038/s41398-020-0765-2)
Supplement: Supplementary file 2 — Supplementary Tables S2-7 [file 41398_2020_765_MOESM2_ESM.xlsx]

## Sheet: Table S2 - MAGMA top 10
	Table S2. Top 10 most associated genes identified by MAGMA analyses
	Adolescent PENS
	Paranoia and hallucinations									Schizophrenia		Bipolar disorder		Major Depression		Un-real voice		Un-real visions		Un-real conspiracy		Un-real communications		Hypomania		Perceptual Aberration		Physical anhedonia		Social anhedonia		Cognitive disorganisation		Anhedonia		Negative symptoms
	Gene	CHR	Start	Stop	N SNPs	Par	Z	P		Z	P	Z	P	Z	P	Z	P	Z	P	Z	P	Z	P	Z	P	Z	P	Z	P	Z	P	Z	P	Z	P	Z	P
	PDK1	2	173420101	173489823	143	9	3.9023	4.7638e-05		-0.22439	0.58877	1.1354	0.1281	2.742	0.0030535	1.3071	0.095595	0.72283	0.23489	-0.44292	0.67109	0.19129	0.42415	-0.87631	0.80957	0.17837	0.42922	-0.39864	0.65492	-1.3277	0.90787	0.75417	0.22537	0.71874	0.23615	0.91602	0.17983
	ZC2HC1C	14	75530873	75545126	14	2	3.7297	9.5841e-05		-0.208	0.58239	0.55038	0.29103	-0.76471	0.77778	1.3977	0.081106	0.23239	0.40812	-0.90103	0.81621	1.1581	0.12342	-0.097576	0.53887	-0.31596	0.62398	-0.58992	0.72238	-0.81653	0.7929	0.83813	0.20098	0.2816	0.38913	-0.65456	0.74362
	NEK9	14	75548822	75594047	48	2	3.6989	0.00010826		0.21111	0.4164	0.43253	0.33268	-0.55655	0.71108	1.4259	0.076947	0.18915	0.42499	-0.80667	0.79007	0.97531	0.1647	-0.18472	0.57327	-0.095666	0.53811	-0.64035	0.73903	-0.61408	0.73042	0.69873	0.24236	0.1921	0.42383	-0.55868	0.71181
	GLRB	4	157997209	158093242	134	10	3.6304	0.00014151		1.4815	0.069232	-1.6223	0.94763	0.67715	0.24916	1.0828	0.13946	0.30261	0.38109	0.2885	0.38648	1.2673	0.10252	-1.1545	0.87585	1.1201	0.13133	1.0761	0.14095	-0.073517	0.5293	0.95591	0.16956	1.0781	0.1405	-0.45791	0.67649
	MLH3	14	75480467	75518235	36	2	3.6096	0.00015331		0.13838	0.44497	0.28071	0.38947	-0.22602	0.58941	1.073	0.14164	-0.071528	0.52851	-0.50044	0.69162	1.0008	0.15846	-0.09869	0.53931	-0.41931	0.6625	-0.35885	0.64015	-0.48189	0.68506	0.46337	0.32155	0.12503	0.45025	-0.18685	0.57411
	TMED10	14	75598173	75643334	36	2	3.5893	0.00016576		0.056147	0.47761	0.53635	0.29586	-0.68981	0.75484	1.5406	0.061703	-0.019485	0.50777	-1.0169	0.84539	1.0054	0.15734	0.19331	0.42336	0.19425	0.42299	-1.0795	0.85981	-0.86496	0.80647	0.68235	0.24751	0.28931	0.38617	-0.30015	0.61797
	CNTN2	1	205012325	205047627	72	9	3.5862	0.00016774		3.9816	3.4224e-05	0.19798	0.42153	1.3794	0.083882	-0.55637	0.71102	-0.36052	0.64077	-0.38286	0.64909	-0.33485	0.63113	-0.23073	0.59124	-0.27766	0.60936	-0.71593	0.76298	0.26102	0.39704	-0.7965	0.78713	-0.93006	0.82383	-0.033321	0.51329
	ACYP1	14	75519924	75536186	14	2	3.5632	0.00018316		-0.13124	0.55221	0.47141	0.31868	-0.90225	0.81654	1.4662	0.071302	0.42503	0.33541	-0.70587	0.75987	0.90256	0.18338	-0.083835	0.53341	-0.40155	0.65599	-0.56738	0.71477	-0.82924	0.79652	0.69199	0.24447	0.33468	0.36894	-0.65736	0.74453
	AL450307.1	10	133604734	133622535	31	2	3.5237	0.00021276		0.20978	0.41692	1.0455	0.14789	-0.80358	0.78918	-0.88449	0.81178	0.20017	0.42067	-0.77947	0.78215	-0.016681	0.50665	0.44328	0.32878	-0.70594	0.75989	-0.27268	0.60745	-0.95953	0.83135	-0.016872	0.50673	2.5959	0.0047166	-0.12557	0.54996
	EIF2B2	14	75469614	75476292	4	1	3.4704	0.00025985		0.33643	0.36827	-0.2754	0.6085	-0.45571	0.6757	0.83606	0.20156	-0.22195	0.58782	-0.66916	0.7483	0.99359	0.16021	0.19209	0.42384	0.23136	0.40852	-0.4702	0.68089	-0.42847	0.66584	0.43196	0.33289	0.074233	0.47041	-0.064419	0.52568
	Cognitive disorganisation									Schizophrenia		Bipolar disorder		Major Depression		Un-real voice		Un-real visions		Un-real conspiracy		Un-real communications		Hypomania		Perceptual Aberration		Physical anhedonia		Social anhedonia		Paranoia and hallucinations		Anhedonia		Negative symptoms
	Gene	CHR	Start	Stop	N SNPs	Par	Z	P		Z	P	Z	P	Z	P	Z	P	Z	P	Z	P	Z	P	Z	P	Z	P	Z	P	Z	P	Z	P	Z	P	Z	P
	CLYBL	13	100258919	100549387	345	40	4.3082	8.2286e-06		2.2125	0.013468	1.2231	0.11064	0.89449	0.18553	-1.276	0.89902	0.4188	0.33768	0.57647	0.28215	-0.62416	0.73374	-0.53245	0.70279	0.48379	0.31427	-0.74547	0.77201	0.36328	0.3582	1.2701	0.10202	0.37628	0.35335	-0.79339	0.78622
	ASUN	12	27058114	27091259	46	8	3.9369	4.1266e-05		1.6136	0.053307	-0.7177	0.76353	-0.66952	0.74842	-0.94946	0.82881	1.1396	0.12723	0.084772	0.46622	-0.15851	0.56297	-0.61582	0.73099	-1.0374	0.85023	-1.0523	0.85368	-0.67217	0.74926	3.1145	0.00092124	1.1305	0.12912	3.3446	0.00041208
	ANP32B	9	100745643	100778225	13	3	3.7079	0.0001045		1.6697	0.047489	2.7944	0.0026	0.7202	0.2357	-1.3414	0.9101	-0.17292	0.56864	-0.12751	0.55073	0.75453	0.22527	-1.2567	0.89556	-0.82478	0.79525	-0.33386	0.63076	0.77971	0.21778	-0.87218	0.80844	1.7966	0.0362	0.17023	0.43241
	RUFY3	4	71569921	71673032	173	5	3.638	0.00013736		-1.1315	0.87108	1.0146	0.15514	-0.32362	0.62689	0.12073	0.45195	-1.6312	0.94858	-0.84107	0.79985	-0.51254	0.69586	-1.1803	0.88106	-0.69034	0.75501	2.802	0.0025395	0.35948	0.35962	-0.57722	0.7181	-0.75202	0.77398	0.68985	0.24515
	PEX1	7	92116334	92157845	24	4	3.6298	0.00014185		0.14481	0.44243	1.8196	0.034407	1.7	0.044563	-0.032395	0.51292	-1.1259	0.8699	-1.0994	0.86421	0.48081	0.31533	-1.5253	0.93641	-1.5538	0.93988	-0.8115	0.79146	-0.55573	0.7108	-0.033199	0.51324	-1.1921	0.88339	-0.53581	0.70395
	RBM48	7	92158087	92167319	9	2	3.4426	0.00028809		0.15858	0.437	1.5265	0.063437	1.8235	0.03411	0.18256	0.42757	0.12915	0.44862	-2.2829	0.98878	0.39271	0.34727	-1.6442	0.94993	-0.97886	0.83617	-0.18371	0.57288	-0.098144	0.53909	0.016134	0.49356	-0.56116	0.71265	-0.74612	0.7722
	NR5A1	9	127243516	127269709	5	1	3.3683	0.00037811		-0.69916	0.75777	-0.13182	0.55244	NA	NA	-0.1609	0.56392	0.42412	0.33574	-0.23714	0.59373	-0.4777	0.68357	-0.91526	0.81997	-1.3731	0.91513	0.53896	0.29496	-0.45069	0.67389	-1.0333	0.84926	-1.1027	0.86493	-0.15521	0.56167
	PRIM2	6	57179603	57513375	91	10	3.3273	0.00043854		2.7306	0.0031608	0.12946	0.4485	0.088402	0.46478	-0.26245	0.60351	-0.81333	0.79198	-1.3471	0.91103	-1.6742	0.95296	-0.081372	0.53243	-1.3503	0.91153	0.98897	0.16134	-0.77379	0.78047	0.27494	0.39168	-1.1875	0.88248	-1.1145	0.86746
	TFDP2	3	141663277	141868386	379	11	3.3203	0.00044963		-1.0444	0.85185	1.7373	0.041163	0.31731	0.3755	-1.5447	0.93879	0.13693	0.44554	0.47753	0.31649	-1.5858	0.94361	-0.45379	0.67501	-0.32564	0.62765	-0.30845	0.62113	0.57841	0.28149	-0.49667	0.69029	1.0072	0.15691	1.1895	0.11713
	MOB1B	4	71768043	71888166	74	3	3.2756	0.0005272		0.088337	0.4648	0.78204	0.2171	-0.316	0.624	-0.63478	0.73721	-1.2949	0.90232	-0.73793	0.76972	1.41	0.07927	-0.16964	0.56735	-0.99444	0.83999	2.3698	0.0088983	-0.14337	0.557	0.44071	0.32971	-0.88199	0.81111	0.32486	0.37264
	Anhedonia									Schizophrenia		Bipolar disorder		Major Depression		Un-real voice		Un-real visions		Un-real conspiracy		Un-real communications		Hypomania		Perceptual Aberration		Physical anhedonia		Social anhedonia		Paranoia and hallucinations		Cognitive disorganisation		Negative symptoms
	Gene	CHR	Start	Stop	N SNPs	Par	Z	P		Z	P	Z	P	Z	P	Z	P	Z	P	Z	P	Z	P	Z	P	Z	P	Z	P	Z	P	Z	P	Z	P	Z	P
	MAPKBP1	15	42066632	42120053	44	6	4.1243	1.8592e-05		-0.60971	0.72897	-0.78845	0.78478	1.7255	0.042217	0.15547	0.43823	-0.76559	0.77804	-0.46181	0.67789	1.258	0.1042	-0.24594	0.59714	-0.73743	0.76957	-0.63173	0.73622	-0.080392	0.53204	0.99862	0.15899	-0.56007	0.71229	-1.223	0.88933
	SYNPR	3	63213991	63602597	618	49	3.7506	8.8192e-05		1.9333	0.026601	0.0092478	0.49631	-0.46261	0.67818	-0.69408	0.75618	-1.0644	0.85643	-0.38257	0.64898	-1.6393	0.94943	2.1558	0.015551	-0.62053	0.73255	0.5434	0.29343	0.6794	0.24844	2.5779	0.00497	-0.16841	0.56687	-0.46969	0.68071
	BNIP3	10	133781578	133795435	7	2	3.7332	9.4536e-05		0.090123	0.46409	1.1949	0.11606	-0.054014	0.52154	-0.3375	0.63213	-0.70413	0.75932	-0.72768	0.76659	0.2431	0.40397	-0.30668	0.62046	-1.4987	0.93303	-0.19224	0.57622	-0.91692	0.82041	0.10238	0.45923	-0.83987	0.79951	1.7525	0.039842
	CECR5	22	17618401	17646177	20	2	3.6694	0.00012154		1.2317	0.10903	0.65114	0.25748	0.49189	0.3114	0.99243	0.16049	-0.75817	0.77582	-0.087605	0.5349	1.0332	0.15075	-1.5179	0.93548	-0.3422	0.6339	-0.71186	0.76172	-1.0721	0.85816	0.61465	0.26939	-0.20587	0.58156	1.9548	0.025303
	PYGL	14	51324609	51411454	99	12	3.6212	0.00014663		-1.0158	0.84513	-0.21982	0.58699	-0.19462	0.57715	0.25956	0.3976	-1.3894	0.91764	-1.4851	0.93124	0.81044	0.20884	-0.37143	0.64484	1.1873	0.11756	-0.72512	0.76581	-1.3514	0.91171	-1.6462	0.95013	-0.23789	0.59402	-0.30496	0.6198
	ABHD12B	14	51338878	51371688	9	3	3.6206	0.00014697		-0.4051	0.6573	-0.18235	0.57234	0.38426	0.35039	-0.39155	0.65231	-0.71032	0.76125	-1.1922	0.88341	0.41264	0.33994	0.15673	0.43773	-0.098484	0.53923	-0.11229	0.5447	-1.3821	0.91654	-0.55565	0.71078	0.78297	0.21682	-0.199	0.57887
	ZNF43	19	21987752	22034927	89	10	3.5956	0.00016181		-0.14985	0.55956	-0.053404	0.52129	0.31739	0.37548	-0.37408	0.64583	-0.53512	0.70372	-0.3565	0.63927	-1.2743	0.89871	1.379	0.083952	-0.32864	0.62879	0.24705	0.40244	-0.52296	0.6995	-0.4532	0.6748	1.9887	0.023368	0.7193	0.23598
	PPP2R2D	10	133747955	133773331	31	3	3.5392	0.00020067		0.74986	0.22667	1.9817	0.023755	0.63214	0.26365	-0.15854	0.56298	-1.0374	0.85022	-0.53285	0.70293	-0.2758	0.60865	0.21524	0.41479	-1.1427	0.87341	-0.2624	0.60349	1.0894	0.13799	-0.012377	0.50494	-0.69682	0.75704	1.3603	0.086872
	LETMD1	12	51441745	51454207	18	5	3.534	0.00020466		-0.39014	0.65178	-0.33442	0.63097	-0.33985	0.63301	0.57576	0.28239	-0.4039	0.65686	1.1809	0.11882	0.46768	0.32001	-0.34287	0.63415	-2.4415	0.99269	0.6113	0.2705	-1.0277	0.84796	-0.32253	0.62648	0.46457	0.32112	-0.49703	0.69042
	C15orf27	15	76352178	76521462	163	25	3.4859	0.00024523		1.4037	0.080197	-0.6259	0.73431	-0.2405	0.59503	1.8107	0.035096	1.9083	0.028177	-0.12325	0.54905	0.75369	0.22552	0.068505	0.47269	-0.56276	0.7132	-1.5495	0.93937	-0.55132	0.70929	0.69841	0.24246	-0.75365	0.77447	-0.20398	0.58081
	Negative symptoms									Schizophrenia		Bipolar disorder		Major Depression		Un-real voice		Un-real visions		Un-real conspiracy		Un-real communications		Hypomania		Perceptual Aberration		Physical anhedonia		Social anhedonia		Paranoia and hallucinations		Cognitive disorganisation		Anhedonia
	Gene	CHR	Start	Stop	N SNPs	Par	Z	P		Z	P	Z	P	Z	P	Z	P	Z	P	Z	P	Z	P	Z	P	Z	P	Z	P	Z	P	Z	P	Z	P	Z	P
	CD28	2	204571198	204603635	20	4	3.8516	5.8683e-05		0.23564	0.40686	-0.099851	0.53977	1.4866	0.068562	1.6651	0.047948	-0.9086	0.81822	1.4019	0.080466	0.28456	0.38799	0.31352	0.37694	-0.66411	0.74669	0.16392	0.4349	0.86685	0.19301	-1.3464	0.91091	-0.9742	0.83502	-0.63444	0.7371
	SPAG17	1	118496484	118727846	250	12	3.787	7.6227e-05		0.10883	0.45667	0.39816	0.34526	-1.1302	0.87081	0.083087	0.46689	-0.3946	0.65343	-1.1048	0.86537	0.82655	0.20425	0.35743	0.36038	-1.6591	0.95145	-0.90365	0.81691	-0.015013	0.50599	-0.60593	0.72772	-1.1571	0.87639	1.5607	0.059294
	NLGN1	3	173114074	174004434	838	58	3.7746	8.0121e-05		3.9394	4.0839e-05	1.6281	0.051748	-0.2777	0.60938	-1.0723	0.8582	-1.4848	0.9312	-1.0899	0.86213	0.86764	0.1928	-0.75867	0.77597	0.4186	0.33775	1.0785	0.1404	0.40246	0.34367	0.38488	0.35016	0.39065	0.34803	0.52398	0.30015
	GC	4	72607410	72669758	70	8	3.7276	9.6667e-05		0.88184	0.18893	0.67122	0.25104	0.21707	0.41408	1.1267	0.12994	0.59083	0.27732	-0.38156	0.64861	0.38747	0.3492	-1.2562	0.89548	-1.1737	0.87974	-0.80477	0.78952	-0.21663	0.58575	-0.13215	0.55257	1.0916	0.1375	0.86001	0.19489
	NDUFA9	12	4758261	4798454	65	10	3.6858	0.00011399		0.83571	0.20166	-2.2886	0.98895	0.13302	0.44709	1.3572	0.087358	0.089148	0.46448	0.29473	0.3841	-1.8261	0.96608	-0.69416	0.75621	-0.73959	0.77022	0.14116	0.44387	-1.7536	0.96025	-0.85436	0.80355	-0.2301	0.59099	-1.8121	0.96502
	SPEF2	5	35617946	35814713	431	26	3.6535	0.00012932		0.14564	0.4421	-0.35235	0.63771	1.2862	0.099179	-0.36618	0.64289	0.85264	0.19693	-1.0646	0.85648	-1.2563	0.8955	-0.58677	0.72132	-1.5331	0.93737	-1.7809	0.96254	1.3063	0.095734	0.96142	0.16817	-1.0126	0.84438	-1.6288	0.94832
	DPY19L4	8	95731931	95806064	59	4	3.5518	0.00019128		-0.056741	0.52262	0.27653	0.39107	0.2675	0.39454	-1.3068	0.90436	1.6022	0.054558	0.59851	0.27475	0.36908	0.35603	0.79093	0.21449	0.91641	0.17973	0.48206	0.31488	0.61643	0.2688	0.52724	0.29901	-0.17035	0.56763	-0.54227	0.70618
	AL136531.1	20	1316228	1317555	1	1	3.5373	0.00020211		2.3087	0.01048	-1.3445	0.9106	1.2255	0.1102	0.28501	0.38782	-0.09122	0.53634	0.95255	0.17041	0.11113	0.45576	-0.38964	0.6516	0.47078	0.3189	1.7401	0.04092	0.39696	0.3457	0.66096	0.25432	0.61762	0.26841	0.1416	0.4437
	OR2V2	5	180581943	180582890	1	1	3.531	0.00020697		0.13527	0.4462	1.8948	0.02906	1.1911	0.1168	-1.4732	0.92966	-0.20876	0.58268	-0.85248	0.80303	1.3935	0.081736	-1.2697	0.8979	-0.61948	0.7322	-0.32181	0.6262	-0.17841	0.5708	0.24283	0.40407	-0.11244	0.54476	0.23069	0.40878
	SDCBP2	20	1290619	1309883	2	1	3.5231	0.00021326		1.5273	0.063349	-1.0433	0.8516	0.16211	0.43561	0.42924	0.33388	-0.39469	0.65346	0.31215	0.37746	2.0415	0.0206	-0.79464	0.78659	-1.0626	0.85603	0.68597	0.24637	-0.75991	0.77635	-1.145	0.8739	-0.88232	0.8112	0.35845	0.36
	Schizotypy during middle adulthood
	Hypomania									Schizophrenia		Bipolar disorder		Major Depression		Un-real voice		Un-real visions		Un-real conspiracy		Un-real communications		Perceptual Aberration		Physical anhedonia		Social anhedonia		Paranoia and hallucinations		Cognitive disorganisation		Anhedonia		Negative symptoms
	Gene	CHR	Start	Stop	N SNPs	Par	Z	P		Z	P	Z	P	Z	P	Z	P	Z	P	Z	P	Z	P	Z	P	Z	P	Z	P	Z	P	Z	P	Z	P	Z	P
	KISS1*	1	204159469	204165614	17	4	4.7776	8.8698e-07		-0.82039	0.794	-0.70778	0.76046	NA	NA	0.47072	0.31892	1.5628	0.059055	-1.0982	0.86395	0.16152	0.43584	0.35311	0.362	-0.096178	0.53831	-0.47479	0.68253	-0.52385	0.69981	0.74304	0.22873	-1.2398	0.89248	-0.19491	0.57727
	LFNG	7	2552163	2568811	11	5	4.0987	2.077e-05		-0.31471	0.62351	2.7692	0.00281	-0.20716	0.58206	-1.1766	0.88032	-0.53976	0.70532	0.39974	0.34467	0.26751	0.39454	0.76431	0.22234	-0.18374	0.57289	0.74799	0.22723	NA	NA	NA	NA	NA	NA	NA	NA
	NOD1	7	30464143	30518400	74	9	4.0089	3.0498e-05		0.54078	0.29433	0.43752	0.33087	1.3514	0.088283	1.2277	0.10978	0.021229	0.49153	0.50951	0.3052	2.1049	0.017652	1.5327	0.062669	1.1075	0.13404	-0.25247	0.59966	-0.77643	0.78125	2.1627	0.015282	-2.2667	0.9883	1.9563	0.025216
	PHACTR2	6	143857982	144152322	724	54	3.9305	4.2379e-05		0.29511	0.38395	-0.75967	0.77627	0.56036	0.28762	0.50838	0.30559	-0.091872	0.5366	-1.4532	0.92691	-0.69231	0.75563	0.92362	0.17784	-2.0437	0.97951	-0.14383	0.55718	-0.66385	0.74661	-0.77645	0.78126	0.48318	0.31448	1.0628	0.14395
	WDR37	10	1095478	1178237	181	23	3.7929	7.444e-05		-0.42839	0.66582	1.6154	0.053115	1.529	0.063127	1.5569	0.059744	0.089861	0.4642	0.54951	0.29133	-0.57998	0.71904	-1.2577	0.89575	-0.002314	0.50092	-0.18294	0.57258	0.28755	0.38685	0.65274	0.25696	0.18695	0.42585	2.1157	0.017186
	GBP5	1	89724633	89738544	15	5	3.6979	0.00010869		0.33282	0.36964	-0.99586	0.84034	-0.51812	0.69781	-1.178	0.88061	-1.2378	0.89211	-0.62618	0.7344	0.50612	0.30639	3.5596	0.00018571	0.63973	0.26117	-1.5573	0.9403	-0.48173	0.685	-1.0762	0.85908	-1.0254	0.84741	0.23234	0.40814
	PPP1R3A	7	113516832	113715975	217	20	3.6897	0.00011228		2.1645	0.015215	0.26908	0.39393	1.3934	0.081751	-0.12598	0.55013	2.7737	0.0027713	2.0855	0.018513	-1.125	0.86971	0.081197	0.46764	1.7451	0.040485	-0.088006	0.53506	0.76711	0.22151	-0.47837	0.68381	-0.36769	0.64345	-0.29302	0.61525
	NGEF	2	233743396	233877982	372	41	3.6649	0.00012372		5.988	1.0623e-09	3.2676	0.0005424	1.0488	0.14714	-0.90863	0.81823	-0.75734	0.77558	-0.12164	0.54841	2.4341	0.0074642	-0.29817	0.61721	1.2054	0.11403	0.42644	0.33489	-0.85382	0.8034	0.55872	0.28818	0.41917	0.33755	2.0813	0.018701
	CACNA1C	12	2079952	2802108	1418	138	3.5815	0.00017082		9.0407	7.7859e-20	5.0168	2.6264e-07	-0.22706	0.58981	0.32274	0.37345	0.08881	0.46462	-0.33046	0.62947	-0.52526	0.7003	-0.1044	0.54157	0.45043	0.3262	-1.3614	0.9133	2.0356	0.020896	-0.91682	0.82038	1.257	0.10438	-0.12118	0.54823
	CDKN2B	9	22002902	22009362	8	4	3.5745	0.00017543		1.3191	0.093565	1.1206	0.13123	-0.8719	0.80837	-1.8899	0.97061	0.5772	0.2819	0.050787	0.47975	0.56513	0.28599	1.4595	0.072209	0.66662	0.25251	0.0096796	0.49614	0.46609	0.32058	-0.39444	0.65337	0.16072	0.43616	-0.9818	0.8369
	Perceptual aberration									Schizophrenia		Bipolar disorder		Major Depression		Un-real voice		Un-real visions		Un-real conspiracy		Un-real communications		Hypomania		Physical anhedonia		Social anhedonia		Paranoia and hallucinations		Cognitive disorganisation		Anhedonia		Negative symptoms
	Gene	CHR	Start	Stop	N SNPs	Par	Z	P		Z	P	Z	P	Z	P	Z	P	Z	P	Z	P	Z	P	Z	P	Z	P	Z	P	Z	P	Z	P	Z	P	Z	P
	MTSS1	8	125563031	125740730	455	57	4.2619	1.0133e-05		1.7212	0.042605	1.1561	0.12383	1.6344	0.051091	-1.7551	0.96038	0.65024	0.25777	-0.90158	0.81636	-1.0045	0.84244	-0.30979	0.62164	-0.8079	0.79043	0.99683	0.15942	-1.7692	0.96157	-0.95887	0.83119	0.9407	0.17343	0.082434	0.46715
	DDX21	10	70715884	70744829	44	10	4.1624	1.5744e-05		2.6801	0.0036796	0.21491	0.41492	-1.0392	0.85063	-0.62685	0.73462	0.11543	0.45405	-1.292	0.90183	0.21544	0.41471	1.3815	0.08356	0.26398	0.3959	1.2919	0.098199	0.86422	0.19373	0.017464	0.49303	0.11896	0.45265	-0.048408	0.5193
	KIAA1279	10	70748487	70776738	75	13	3.9701	3.5928e-05		4.1258	1.8473e-05	-0.32253	0.62648	-1.1618	0.87734	-0.74968	0.77328	0.32692	0.37186	-1.1196	0.86855	0.90589	0.1825	1.6385	0.050662	1.1	0.13566	1.6025	0.05452	1.6654	0.047918	0.11316	0.45495	0.26248	0.39648	0.4848	0.31391
	DDX50	10	70661034	70706603	109	15	3.7393	9.2272e-05		2.1432	0.016049	0.20995	0.41686	-0.86731	0.80711	-0.55552	0.71073	-0.50854	0.69446	-1.3196	0.90652	0.71268	0.23802	1.7994	0.035981	0.046044	0.48164	1.464	0.0716	1.5602	0.059352	-0.83247	0.79743	0.0017778	0.49929	0.33047	0.37052
	STOX1	10	70587298	70655188	159	22	3.6356	0.00013864		2.9027	0.00185	0.98152	0.16317	-1.1666	0.87832	0.58449	0.27945	-0.69497	0.75646	-1.1807	0.88114	-1.1405	0.87295	1.1374	0.12768	0.22332	0.41164	-0.10029	0.53994	0.13199	0.4475	0.64581	0.2592	-0.58298	0.72005	0.39141	0.34775
	EIF2S2	20	32676104	32700138	18	4	3.6319	0.0001407		3.0768	0.0010461	1.0095	0.15636	0.81799	0.20668	1.8481	0.032297	1.3019	0.096474	-0.58447	0.72055	1.9914	0.023216	1.9907	0.023258	-0.75363	0.77446	2.2524	0.01215	1.7279	0.041999	-0.89635	0.81497	-0.20345	0.58061	-0.19935	0.57901
	MUC17	7	100663353	100702020	72	12	3.6067	0.00015505		-0.18363	0.57285	0.055841	0.47773	-0.076795	0.53061	-0.85785	0.80451	0.096966	0.46138	-0.36214	0.64138	0.14273	0.44325	0.43873	0.33043	0.034678	0.48617	1.7788	0.03764	0.14215	0.44348	-0.84012	0.79958	-1.0387	0.85054	-0.19561	0.57754
	RALY	20	32581452	32696114	111	11	3.5722	0.000177		2.7716	0.0027892	1.0083	0.15665	1.1433	0.12646	2.078	0.018854	1.0611	0.14432	-0.76196	0.77696	1.8322	0.033464	1.8148	0.034778	-1.093	0.8628	1.8614	0.031343	1.9421	0.026061	-0.97706	0.83573	-0.4732	0.68196	-0.19865	0.57873
	GBP5	1	89724633	89738544	15	5	3.5596	0.00018571		0.33282	0.36964	-0.99586	0.84034	1.529	0.063127	-1.178	0.88061	-1.2378	0.89211	-0.62618	0.7344	0.50612	0.30639	3.6979	0.00010869	0.63973	0.26117	-1.5573	0.9403	-0.48173	0.685	-1.0762	0.85908	-1.0254	0.84741	0.23234	0.40814
	PKDCC	2	42275160	42285668	25	4	3.5371	0.00020229		0.33331	0.36945	-0.2945	0.61581	-1.5673	0.94148	-0.1888	0.57488	-1.2312	0.89088	0.14214	0.44349	1.6836	0.046134	0.42471	0.33552	0.6605	0.25447	-0.48634	0.68664	-1.7405	0.95912	-0.15875	0.56307	-0.43883	0.66961	-0.24267	0.59587
	Physical anhedonia									Schizophrenia		Bipolar disorder		Major Depression		Un-real voice		Un-real visions		Un-real conspiracy		Un-real communications		Hypomania		Perceptual Aberration		Social anhedonia		Paranoia and hallucinations		Cognitive disorganisation		Anhedonia		Negative symptoms
	Gene	CHR	Start	Stop	N SNPs	Par	Z	P		Z	P	Z	P	Z	P	Z	P	Z	P	Z	P	Z	P	Z	P	Z	P	Z	P	Z	P	Z	P	Z	P	Z	P
	MEST	7	130126012	130146133	25	6	4.3265	7.5766e-06		-1.4413	0.92525	-0.75523	0.77494	-0.6182	0.73178	-0.30235	0.61881	-0.17012	0.56754	-0.17458	0.56929	0.058521	0.47667	1.6604	0.048412	0.54233	0.2938	0.029305	0.48831	1.027	0.1522	-0.97827	0.83603	-1.8131	0.96509	0.016778	0.49331
	CCDC141	2	179694484	179914813	504	45	4.2074	1.2917e-05		0.15	0.44038	0.9529	0.17032	-1.7278	0.95799	0.53516	0.29627	1.3306	0.091656	-1.202	0.88533	0.97181	0.16557	-0.25588	0.60098	-0.26693	0.60524	1.3463	0.089098	-1.3337	0.90886	2.1968	0.014016	0.32986	0.37075	-0.92911	0.82358
	BCL6B	17	6926339	6933609	12	4	3.9784	3.4684e-05		-0.067185	0.52678	0.11456	0.4544	0.99766	0.15922	2.1381	0.016256	1.53	0.063005	0.67267	0.25058	-0.99254	0.83953	0.67297	0.25048	-0.10923	0.54349	1.8407	0.032829	-0.06285	0.52506	-0.65264	0.74301	-1.3894	0.91764	-0.89951	0.81581
	SNRNP27	2	70120692	70132707	14	3	3.8371	6.2253e-05		1.8701	0.030738	0.29112	0.38548	0.28272	0.38869	1.7278	0.04201	2.9727	0.0014762	0.66981	0.25149	1.5978	0.05504	0.084932	0.46616	-1.0188	0.84586	0.9893	0.16126	NA	NA	NA	NA	NA	NA	NA	NA
	MXD1	2	70124820	70170077	60	3	3.7185	0.00010021		1.74	0.040929	0.25848	0.39802	0.26962	0.39373	1.6949	0.045049	3.1708	0.00076023	0.064138	0.47443	1.7027	0.044316	0.12767	0.4492	-0.85465	0.80363	1.3292	0.091895	NA	NA	NA	NA	NA	NA	NA	NA
	FAM73B	9	131798900	131834361	23	6	3.6548	0.00012869		1.8828	0.02986	1.0128	0.15557	NA	NA	-0.69572	0.7567	-1.1875	0.88248	0.30767	0.37917	-1.6436	0.94987	-0.83465	0.79804	-2.0288	0.97876	0.71839	0.23626	0.024309	0.4903	1.4092	0.079383	-1.7723	0.96183	-0.26301	0.60373
	OSBPL10	3	31699382	32119072	872	92	3.5677	0.00018008		2.5183	0.0058958	0.039309	0.48432	2.2601	0.011909	0.99795	0.15915	-1.4597	0.92781	0.59796	0.27493	0.0033848	0.49865	-2.0443	0.97954	-2.5913	0.99522	3.277	0.00052451	-1.8606	0.9686	1.1343	0.12833	-0.6335	0.7368	1.4243	0.077185
	COL1A2	7	94023873	94060544	87	17	3.5658	0.00018138		1.1459	0.12591	2.8365	0.0022808	-0.38616	0.65031	1.894	0.029112	-0.38967	0.65161	-0.79165	0.78572	-0.97281	0.83468	-0.66581	0.74723	0.24523	0.40314	1.7081	0.043812	1.2343	0.10854	-0.083964	0.53346	0.36494	0.35758	0.18544	0.42644
	LMAN1L	15	75105057	75118099	29	7	3.5479	0.00019413		1.2993	0.096915	2.6804	0.0036767	0.1463	0.44184	-1.1972	0.88438	1.2969	0.097336	-0.059413	0.52369	-1.4848	0.93121	-0.88745	0.81258	-0.14934	0.55936	3.0447	0.0011644	0.80407	0.21068	1.1267	0.12993	0.72316	0.23479	0.27784	0.39057
	NDST3	4	118954773	119179803	532	21	3.526	0.00021096		2.838	0.0022701	2.1734	0.014874	0.49018	0.312	1.253	0.1051	0.26929	0.39385	-0.049232	0.51963	0.36508	0.35753	0.58926	0.27784	0.36967	0.35581	-0.62531	0.73411	0.14372	0.44286	-0.18122	0.5719	0.85298	0.19684	-0.98066	0.83662
	Social anhedonia									Schizophrenia		Bipolar disorder		Major Depression		Un-real voice		Un-real visions		Un-real conspiracy		Un-real communications		Hypomania		Perceptual Aberration		Physical anhedonia		Paranoia and hallucinations		Cognitive disorganisation		Anhedonia		Negative symptoms
	Gene	CHR	Start	Stop	N SNPs	Par	Z	P		Z	P	Z	P	Z	P	Z	P	Z	P	Z	P	Z	P	Z	P	Z	P	Z	P	Z	P	Z	P	Z	P	Z	P
	ETS1	11	128328656	128457453	208	42	4.4577	4.1423e-06		-1.6094	0.94623	-0.76637	0.77827	0.24594	0.40287	0.28631	0.38732	-0.19868	0.57874	-1.3157	0.90586	0.40691	0.34204	0.49617	0.30989	1.7184	0.042865	2.2875	0.011083	-0.1548	0.56151	0.46075	0.32249	1.5119	0.065284	0.38306	0.35084
	FOXN4	12	109715784	109747025	52	10	3.9873	3.3415e-05		-0.48397	0.6858	-0.081535	0.53249	1.2815	0.10001	0.21955	0.41311	0.46824	0.31981	-1.4256	0.92301	-0.6591	0.74508	-0.12733	0.55066	2.2574	0.011993	-0.21176	0.58385	0.3169	0.37566	0.57696	0.28198	1.1721	0.12058	-1.0352	0.84971
	SLC35G5	8	11188397	11189717	7	2	3.9475	3.9493e-05		2.2167	0.013321	1.0927	0.13727	-0.57117	0.71606	0.7985	0.21229	0.58897	0.27794	0.69563	0.24333	-0.41301	0.6602	0.74757	0.22736	-0.084511	0.53367	1.0672	0.14295	-0.17391	0.56903	-0.4631	0.67835	-0.98995	0.8389	0.29435	0.38424
	PRMT2	21	48055079	48085036	73	11	3.8543	5.8032e-05		-0.61219	0.7298	NA	NA	0.49851	0.30906	-1.4412	0.92524	-0.70121	0.75841	1.0433	0.1484	-0.32594	0.62777	0.67446	0.25001	-0.0092384	0.50369	-1.2171	0.88822	-0.59003	0.72242	-1.5341	0.93749	1.3699	0.085352	0.58983	0.27765
	CAND1	12	67663061	67713731	131	12	3.7465	8.9677e-05		1.3461	0.089133	1.8822	0.029907	-0.47616	0.68302	0.12688	0.44952	0.062478	0.47509	1.5246	0.06368	0.28351	0.38839	0.18961	0.42481	1.7824	0.037346	1.0219	0.15341	-1.0744	0.85868	0.18404	0.42699	0.92478	0.17754	-0.6691	0.74828
	SLC17A6	11	22359643	22401049	76	22	3.6637	0.00012432		1.3151	0.094232	-1.6951	0.95497	-0.69206	0.75555	1.4806	0.06936	1.4426	0.074572	-0.89784	0.81536	-1.2844	0.90049	-0.60769	0.7283	2.509	0.0060532	3.1548	0.00080303	-0.073858	0.52944	-0.041909	0.51671	0.3479	0.36396	0.85731	0.19564
	SYDE2	1	85622556	85666729	88	10	3.6218	0.00014625		-0.60078	0.72601	1.3807	0.083683	-0.31783	0.62469	-0.20169	0.57992	-1.4697	0.92918	-1.624	0.94781	-0.51302	0.69603	-0.59213	0.72312	-0.87189	0.80837	2.6473	0.004057	2.5384	0.0055686	1.7183	0.042872	0.53618	0.29592	-1.358	0.91277
	FBXO10	9	37510889	37588871	205	29	3.6004	0.00015884		1.4882	0.06835	-0.87565	0.80939	-0.30917	0.6214	0.20148	0.42016	0.92537	0.17739	-0.47009	0.68086	-0.50829	0.69437	-1.1383	0.87251	0.75219	0.22597	-0.71787	0.76358	-0.62591	0.73431	-0.68983	0.75485	-0.44351	0.6713	-0.3718	0.64498
	RP11-613M10.8	9	37512544	37592466	211	30	3.5722	0.00017702		1.4616	0.071922	-0.87622	0.80954	-0.24329	0.59611	0.20992	0.41687	1.0453	0.14794	-0.47956	0.68423	-0.50014	0.69151	-1.1857	0.88213	0.67898	0.24858	-0.64519	0.7406	-0.62591	0.73431	-0.68983	0.75485	-0.44351	0.6713	-0.3718	0.64498
	MKLN1	7	130794855	131181395	685	76	3.5379	0.00020165		2.8452	0.0022192	1.3851	0.083006	1.9787	0.023924	1.8313	0.03353	-2.4834	0.99349	-1.0898	0.86211	-0.69393	0.75614	1.4166	0.078298	0.74643	0.2277	-0.73007	0.76733	-1.4652	0.92857	1.3162	0.094056	0.73038	0.23258	0.18161	0.42794
	UK Biobank positive PE
	Un-real voice									Schizophrenia		Bipolar disorder		Major Depression		Un-real visions		Un-real conspiracy		Un-real communications		Hypomania		Perceptual Aberration		Physical anhedonia		Social anhedonia		Paranoia and hallucinations		Cognitive disorganisation		Anhedonia		Negative symptoms
	Gene	CHR	Start	Stop	N SNPs	Par	Z	P		Z	P	Z	P	Z	P	Z	P	Z	P	Z	P	Z	P	Z	P	Z	P	Z	P	Z	P	Z	P	Z	P	Z	P
	ADK*	10	75910960	76469061	728	30	4.6574	1.6009e-06		0.28508	0.38779	2.9971	0.001363	0.98511	0.16228	0.99336	0.16027	-0.11655	0.54639	-0.046975	0.51873	0.55608	0.28908	0.85742	0.19561	0.083677	0.46666	-0.044161	0.51761	-0.85665	0.80418	-0.97218	0.83452	0.26039	0.39728	1.6813	0.04635
	VCL	10	75757872	75879918	141	20	4.5186	3.1127e-06		-0.35289	0.63792	1.8556	0.031759	0.36232	0.35856	0.9602	0.16848	-0.25792	0.60177	0.13473	0.44641	1.0659	0.14323	0.90949	0.18155	0.96822	0.16647	-0.27188	0.60714	-1.081	0.86015	-0.9925	0.83952	0.27583	0.39134	1.2035	0.11439
	PPP3CA	4	101944566	102269435	586	42	4.4844	3.6567e-06		2.6925	0.0035458	0.21969	0.41305	0.16287	0.43531	0.42925	0.33387	-0.33476	0.6311	0.062598	0.47504	0.31816	0.37518	0.13458	0.44647	-0.11353	0.54519	-0.8959	0.81485	-0.41575	0.6612	-1.0324	0.84907	1.38	0.083794	-1.2484	0.89405
	SFMBT2	10	7200586	7453450	816	64	4.2704	9.7543e-06		0.48248	0.31473	-0.85369	0.80336	-0.18719	0.57424	1.4067	0.079765	1.4855	0.068705	0.65665	0.2557	-0.024321	0.5097	-0.22607	0.58943	0.82145	0.2057	1.1516	0.12474	-2.1017	0.98221	-0.48917	0.68764	0.21826	0.41361	0.1442	0.44267
	RSF1	11	77371041	77532063	283	14	3.9162	4.4983e-05		-0.39017	0.65179	-0.33492	0.63116	0.31286	0.37719	0.1865	0.42603	0.058889	0.47652	0.78613	0.2159	-0.96607	0.83299	0.61602	0.26894	0.52502	0.29978	1.1963	0.11578	2.577	0.0049825	-0.8191	0.79364	-1.059	0.8552	-1.1209	0.86883
	CLNS1A	11	77225981	77348850	220	20	3.8706	5.4279e-05		-0.91247	0.81924	0.24004	0.40515	0.76543	0.22201	-0.032865	0.51311	0.39826	0.34522	0.31996	0.3745	-0.2143	0.58484	0.37464	0.35396	0.64554	0.25929	1.4305	0.076284	2.7836	0.0026879	-0.25333	0.59999	-0.60871	0.72864	-1.8963	0.97104
	TIMM9	14	58875212	58894332	13	2	3.7469	8.9524e-05		0.74584	0.22788	-0.16507	0.56555	-0.055179	0.522	0.035487	0.48585	-1.4721	0.9295	-0.71559	0.76288	1.483	0.069041	-0.1372	0.55456	-0.16899	0.5671	1.038	0.14964	NA	NA	NA	NA	NA	NA	NA	NA
	AQP11	11	77300436	77321400	37	4	3.6966	0.00010924		-0.74792	0.77275	-0.36704	0.6432	-0.20361	0.58067	-0.2698	0.60634	0.61394	0.26963	0.74672	0.22762	-0.40355	0.65673	-0.0087318	0.50348	0.84156	0.20002	1.3531	0.08801	2.7951	0.0025939	-0.56557	0.71416	-0.78013	0.78234	-1.987	0.97654
	KIAA0586	14	58894103	59015216	107	28	3.6212	0.00014659		0.62383	0.26637	-0.87688	0.80972	-0.69179	0.75547	-0.83695	0.79869	-1.0907	0.86229	-2.3568	0.99078	0.47962	0.31575	1.0739	0.14144	0.54065	0.29438	1.2078	0.11357	-0.62901	0.73533	0.14604	0.44194	0.25218	0.40045	1.5801	0.057041
	SMG6	17	1963133	2207065	531	22	3.542	0.00019857		6.1547	3.7608e-10	-0.081107	0.53232	0.33155	0.37012	1.4501	0.073514	1.6137	0.053293	0.51124	0.30459	-0.0511	0.52038	2.2265	0.01299	-0.018142	0.50724	0.10905	0.45658	NA	NA	NA	NA	NA	NA	NA	NA
	Un-real visions									Schizophrenia		Bipolar disorder		Major Depression		Un-real voice		Un-real conspiracy		Un-real communications		Hypomania		Perceptual Aberration		Physical anhedonia		Social anhedonia		Paranoia and hallucinations		Cognitive disorganisation		Anhedonia		Negative symptoms
	Gene	CHR	Start	Stop	N SNPs	Par	Z	P		Z	P	Z	P	Z	P	Z	P	Z	P	Z	P	Z	P	Z	P	Z	P	Z	P	Z	P	Z	P	Z	P	Z	P
	PNPLA1*	6	36210980	36276372	155	33	4.6498	1.661e-06		1.2962	0.097457	-0.33489	0.63115	-0.5965	0.72458	0.82766	0.20393	-0.81421	0.79224	-0.52363	0.69973	-1.4293	0.92355	-2.0886	0.98163	1.5619	0.059153	-0.68564	0.75353	-0.21297	0.58433	-0.63996	0.7389	0.01943	0.49225	-0.028923	0.51154
	FTL	19	49468558	49470135	1	1	4.2481	1.0782e-05		0.26683	0.3948	NA	NA	NA	NA	-2.6721	0.99623	-1.3453	0.91074	0.58946	0.27778	NA	NA	NA	NA	NA	NA	NA	NA	NA	NA	NA	NA	NA	NA	NA	NA
	PAK7	20	9518036	9819689	801	75	4.1884	1.4047e-05		-0.30796	0.62094	-1.11	0.8665	-0.053738	0.52143	0.43444	0.33198	0.16367	0.435	-1.2014	0.8852	0.75869	0.22402	-0.73611	0.76917	-0.58566	0.72095	-1.1065	0.86576	1.6133	0.053336	-0.88729	0.81254	0.77003	0.22064	-1.2244	0.8896
	CUX2	12	111471828	111788358	345	31	4.1281	1.8291e-05		-0.89054	0.81341	0.95008	0.17104	1.1742	0.12016	0.23521	0.40702	0.52452	0.29996	0.55948	0.28792	-1.0626	0.85601	0.60816	0.27154	0.14013	0.44428	-0.56084	0.71255	-0.52633	0.70067	0.96666	0.16686	-0.18869	0.57483	-0.25502	0.60065
	RAB11FIP3	16	475619	573011	209	21	4.0745	2.3058e-05		1.2464	0.1063	0.045805	0.48173	1.0154	0.15495	-0.60133	0.72619	-0.049931	0.51991	-0.20442	0.58099	0.082196	0.46725	1.0105	0.15614	0.59624	0.27551	1.6244	0.052145	0.068012	0.47289	-1.0688	0.85742	1.2419	0.10714	0.91589	0.17986
	GYS1	19	49471382	49496567	31	6	3.7467	8.9602e-05		0.088078	0.46491	-1.2816	0.9	0.29465	0.38413	-0.67501	0.75017	-1.4722	0.92952	-0.58434	0.72051	0.99374	0.16017	1.545	0.061175	0.49171	0.31146	0.47514	0.31734	NA	NA	NA	NA	NA	NA	NA	NA
	RNF213	17	78234665	78372586	353	45	3.6218	0.0001463		1.8069	0.035389	0.29384	0.38444	0.086246	0.46564	0.91495	0.18011	0.33533	0.36869	0.99412	0.16008	-0.55849	0.71175	0.44107	0.32958	0.86288	0.1941	1.604	0.054353	1.7435	0.040619	0.20963	0.41698	-0.078722	0.53137	-0.32755	0.62837
	E2F6	2	11584501	11606297	56	6	3.5378	0.00020173		1.749	0.040149	0.37438	0.35406	-0.10536	0.54196	1.3454	0.089241	-0.12316	0.54901	0.37818	0.35265	0.50935	0.30525	-0.77662	0.78131	-0.74921	0.77314	0.0038678	0.49846	-0.38315	0.64919	0.0057713	0.4977	-1.414	0.92131	0.47115	0.31877
	MRPL28	16	417384	420527	14	5	3.5022	0.00023074		1.3993	0.080861	0.19421	0.42301	NA	NA	1.0608	0.1444	1.4632	0.07171	-1.0054	0.84264	-0.48011	0.68442	-0.31407	0.62327	-0.068088	0.52714	-0.70385	0.75924	0.66678	0.25246	-1.1546	0.87587	0.31609	0.37597	0.042357	0.48311
	GNPNAT1	14	53241912	53258386	11	3	3.4749	0.00025553		-0.084319	0.5336	1.3839	0.083195	2.5527	0.0053451	0.87224	0.19154	0.33254	0.36974	-0.45305	0.67474	0.18003	0.42856	-1.3486	0.91126	-0.72963	0.76719	-0.16317	0.56481	-0.4563	0.67591	-0.15288	0.56075	-0.38625	0.65034	-1.1218	0.86902
	Un-real conspiracy									Schizophrenia		Bipolar disorder		Major Depression		Un-real voice		Un-real visions		Un-real communications		Hypomania		Perceptual Aberration		Physical anhedonia		Social anhedonia		Paranoia and hallucinations		Cognitive disorganisation		Anhedonia		Negative symptoms
	Gene	CHR	Start	Stop	N SNPs	Par	Z	P		Z	P	Z	P	Z	P	Z	P	Z	P	Z	P	Z	P	Z	P	Z	P	Z	P	Z	P	Z	P	Z	P	Z	P
	RP11-1084J3.4	5	33987279	34124633	203	22	4.2694	9.7993e-06		-0.54909	0.70853	-0.77904	0.78202	1.2295	0.10944	-0.58325	0.72014	0.88106	0.18914	-0.37724	0.647	-1.2266	0.89002	1.1032	0.13497	0.31222	0.37744	0.42206	0.33649	-1.3279	0.90789	0.97795	0.16405	1.1315	0.12892	-0.21006	0.58319
	RP11-723G8.2	18	69399851	69455364	238	20	4.0103	3.0319e-05		0.11503	0.45421	0.019397	0.49226	0.51111	0.30464	0.7434	0.22862	-0.43843	0.66946	1.8431	0.032655	NA	NA	NA	NA	NA	NA	NA	NA	-0.18609	0.57381	1.1155	0.13232	1.2905	0.09844	0.16357	0.43503
	RABGAP1L	1	174128548	174964445	1435	22	4.0103	3.0322e-05		2.7709	0.0027953	2.5002	0.0062057	-1.0484	0.85277	0.0014298	0.49943	-0.34143	0.63361	2.0271	0.021326	0.10414	0.45853	0.059709	0.47619	0.32821	0.37138	-0.15827	0.56288	-0.1512	0.56009	-1.1008	0.86452	0.44086	0.32966	-0.031626	0.51261
	C1QTNF3	5	34019553	34043937	66	7	3.9031	4.7481e-05		-0.49699	0.6904	-1.0381	0.85038	1.5613	0.059221	-0.51549	0.6969	1.0897	0.13792	-0.56757	0.71484	-1.0165	0.84531	1.3301	0.091747	0.2816	0.38913	-0.033783	0.51347	-1.5279	0.93673	0.079031	0.4685	0.58753	0.27842	0.17466	0.43068
	MRPS36	5	68513587	68525956	31	5	3.8631	5.5987e-05		-0.72893	0.76698	0.82901	0.20355	-0.4619	0.67792	1.106	0.13436	0.69906	0.24226	2.8244	0.0023686	0.046273	0.48155	0.75123	0.22626	0.94156	0.17321	-1.1437	0.87362	1.5792	0.057141	1.1331	0.12859	0.42539	0.33527	-0.14093	0.55604
	WDR70	5	37379314	37753537	654	23	3.8603	5.6635e-05		0.58836	0.27815	-1.4743	0.92979	1.5485	0.060756	1.4158	0.078423	1.4838	0.068933	-0.69362	0.75604	-0.39122	0.65218	-0.15004	0.55963	0.55018	0.2911	0.22059	0.41271	1.1005	0.13555	0.88904	0.18699	0.81221	0.20834	-0.79924	0.78792
	TMPRSS11E	4	69313167	69363322	13	5	3.8113	6.9126e-05		NA	NA	NA	NA	1.6654	0.047913	0.061859	0.47534	-0.075157	0.52995	-0.74016	0.7704	-0.64678	0.74111	-1.0158	0.84514	-0.87769	0.80994	0.11446	0.45444	NA	NA	NA	NA	NA	NA	NA	NA
	ST6GALNAC1	17	74620843	74639920	58	9	3.7741	8.0278e-05		0.36805	0.35642	0.17442	0.43077	0.68231	0.24752	2.5377	0.005579	0.085012	0.46613	0.80706	0.20982	0.88952	0.18686	-0.7299	0.76727	-0.39325	0.65293	-0.14366	0.55712	1.0051	0.15742	0.7629	0.22276	-0.28646	0.61274	1.295	0.097666
	CDK7	5	68530668	68573250	93	10	3.6284	0.00014258		-1.0622	0.85593	0.63599	0.26239	-0.62859	0.73519	0.4961	0.30991	0.55502	0.28944	2.6223	0.0043665	0.32247	0.37355	0.41099	0.34054	1.396	0.081356	-1.2497	0.89429	1.346	0.089157	0.87856	0.18982	0.18003	0.42856	-0.10296	0.541
	GALE	1	24122089	24127271	1	1	3.5836	0.00016946		NA	NA	NA	NA	NA	NA	0.14246	0.44336	2.937	0.0016568	-0.50739	0.69406	-0.24843	0.5981	-0.41219	0.6599	-0.66008	0.7454	1.1542	0.1242	NA	NA	NA	NA	NA	NA	NA	NA
	Un-real communications and signs									Schizophrenia		Bipolar disorder		Major Depression		Un-real voice		Un-real visions		Un-real conspiracy		Hypomania		Perceptual Aberration		Physical anhedonia		Social anhedonia		Paranoia and hallucinations		Cognitive disorganisation		Anhedonia		Negative symptoms
	Gene	CHR	Start	Stop	N SNPs	Par	Z	P		Z	P	Z	P	Z	P	Z	P	Z	P	Z	P	Z	P	Z	P	Z	P	Z	P	Z	P	Z	P	Z	P	Z	P
	SLC39A11	17	70642088	71088851	1301	143	4.7548	9.9331e-07		-0.97923	0.83627	-0.61596	0.73104	-1.2466	0.89373	-0.29016	0.61415	0.1087	0.45672	0.19133	0.42413	0.54792	0.29187	-0.9646	0.83263	-1.0907	0.8623	0.50344	0.30733	-0.085579	0.5341	-1.3569	0.9126	0.59526	0.27584	0.078351	0.46877
	SKP2	5	36152091	36184421	86	14	3.7453	9.0087e-05		0.90154	0.18365	0.6613	0.25421	0.10763	0.45714	-1.014	0.84472	-1.7585	0.96067	0.28147	0.38918	0.21359	0.41543	1.0373	0.1498	-1.3427	0.91032	-1.3377	0.9095	0.13657	0.44568	-0.27057	0.60664	-0.69391	0.75613	-1.8017	0.96421
	ZNF804B	7	88388682	88966346	1615	80	3.6812	0.00011607		3.0043	0.0013309	0.77725	0.21851	0.54167	0.29402	-0.88098	0.81083	-1.2254	0.88979	-0.13832	0.555	0.15407	0.43878	0.97383	0.16507	-0.061487	0.52451	-0.20897	0.58276	0.92288	0.17804	-1.7907	0.96333	0.31422	0.37668	0.17076	0.43221
	TSNARE1	8	143293441	143484601	605	32	3.6618	0.00012524		6.1013	5.2606e-10	3.3517	0.0004016	0.85362	0.19666	-0.37135	0.64481	-0.83431	0.79795	0.45853	0.32329	-1.8038	0.96437	1.7527	0.039827	-0.60744	0.72822	-0.71522	0.76276	1.5977	0.05506	1.1463	0.12584	0.53635	0.29586	-0.91361	0.81954
	RP11-315O6.2	11	102337986	102369532	91	13	3.6496	0.00013132		-0.23116	0.5914	-0.21497	0.5851	-0.062146	0.52478	2.1248	0.0168	3.0031	0.0013363	-0.23909	0.59448	0.55704	0.28875	-0.27668	0.60899	1.8732	0.030522	0.027616	0.48898	1.8687	0.030833	0.43548	0.33161	0.3793	0.35223	-1.4712	0.92938
	GPR89B	1	147400506	147465753	6	1	3.6367	0.00013806		NA	NA	NA	NA	NA	NA	0.79433	0.2135	-0.53288	0.70294	-0.61496	0.73071	NA	NA	NA	NA	NA	NA	NA	NA	NA	NA	NA	NA	NA	NA	NA	NA
	KIF27	9	86451613	86536342	120	10	3.6039	0.00015675		0.88352	0.18848	1.8435	0.032625	-0.0099254	0.50396	-1.2639	0.89687	-1.7036	0.95577	-1.3974	0.91885	-0.50056	0.69166	0.40993	0.34093	0.044686	0.48218	-0.87068	0.80804	-0.15463	0.56144	-1.132	0.87117	0.31581	0.37607	2.0693	0.01926
	KAT6B	10	76585340	76792380	197	16	3.5435	0.00019742		0.16876	0.43299	1.2596	0.10391	-0.82782	0.79611	-0.22336	0.58837	-0.09433	0.53758	-0.93359	0.82474	-0.51683	0.69736	-1.0582	0.85503	-0.82583	0.79555	-1.9792	0.9761	-0.70186	0.75862	0.57816	0.28158	1.0426	0.14857	-0.026982	0.51076
	AGAP5	10	75434033	75457639	6	2	3.5308	0.00020718		0.22607	0.41058	-0.048077	0.51917	2.2857	0.011137	0.94722	0.17176	1.6593	0.048528	0.70937	0.23905	0.028283	0.48872	1.1517	0.12473	0.63964	0.2612	1.1784	0.11932	NA	NA	NA	NA	NA	NA	NA	NA
	AFF1	4	87856154	88062206	398	30	3.5141	0.00022061		2.3984	0.008233	-0.4366	0.6688	1.5338	0.062535	1.6697	0.04749	-1.2865	0.90087	0.59553	0.27575	1.1975	0.11555	1.8429	0.032673	-0.94369	0.82734	0.045302	0.48193	-0.77614	0.78117	-1.6494	0.95047	0.2633	0.39616	2.5222	0.0058319
	Note: PENS = psychotic experiences and negative symptom traits; CHR = Chromosome; N SNPs = number of single nucleotide polymorphisms within locus; Par = number of parameters. P values shown in BOLD and red type indicates genome-wide significance after Bonferroni correction for multiple testing (for adolescent PENS set at .05/15,957 genes tested ; for schizotypy 0.05/17,895; for postitive PE 0.05/…

## Sheet: Table S3 -proiritizedGenes_FUMA
	Table S3. Protein coding genes prioritised by FUMA
	Adolescent PENS from TEDS/CATSS/ALSPAC
	Phenotype	Gene	Chr	start	end	strand	type	pLI	ncRVIS	posMapSNPs	posMapMaxCADD	eqtlMapSNPs	eqtlMapminP	eqtlMapminQ	eqtlMapts	eqtlDirection	ciMap	ciMapts	minGwasP	IndSigSNPs		Note: pLI = probability of being loss-of-function intolerant obtained from ExAC database with higher scores indicating more intolerance of gene to loss-of-function mutations ncRVIS = Non-coding residual variation intolerance score with higher scores indicative of more intolerance by gene to non-coding variants posMapSNPs = number of SNPs mapped to gene including independent lead SNPs and SNPs fro…
	Paranoia and hallucinations	NA	NA	NA	NA	NA	NA	NA	NA	NA	NA	NA	NA	NA	NA	NA	NA	NA	NA	NA
	Cognitive disorganisation	BBS5	2	170335688	170382432	1	protein_coding	0.00259936	1.33574	0	0	0	NA	NA	NA	NA	Yes	Adult_Cortex:Fetal_Cortex	3.8016e-06	rs80033666
		CCDC173	2	170501935	170550943	-1	protein_coding	1.08459e-15	0.321339	0	0	0	NA	NA	NA	NA	Yes	Adult_Cortex:Fetal_Cortex	7.06354e-05	rs80033666
		CTNNA2	2	79412357	80875905	1	protein_coding	0.999718	-0.54931	1	15.89	0	NA	NA	NA	NA	No	NA	NA	rs7588854
		FASTKD1	2	170386259	170430385	-1	protein_coding	1.65436e-12	0.0668276	0	0	0	NA	NA	NA	NA	Yes	Adult_Cortex	7.06354e-05	rs80033666
		FLT1	13	28874489	29069265	-1	protein_coding	0.997806	-0.783573	1	14.24	0	NA	NA	NA	NA	No	NA	NA	rs9513058
		JAK1	1	65298912	65432187	-1	protein_coding	0.99591	-0.642049	1	13.39	0	NA	NA	NA	NA	Yes	Fetal_Cortex	0.000311711	rs6665300
		KLHL23	2	170550998	170633499	1	protein_coding	0.0206608	4.04936	0	0	0	NA	NA	NA	NA	Yes	Adult_Cortex:Fetal_Cortex	7.06354e-05	rs80033666
		MDGA2	14	47308826	48144157	-1	protein_coding	0.993217	0.397759	1	14.76	0	NA	NA	NA	NA	No	NA	NA	rs7147064
		MDGA2	14	47311134	48143999	-1	protein_coding	NA	0.397759	1	14.76	0	NA	NA	NA	NA	No	NA	NA	rs7147064
		METTL5	2	170666591	170681441	-1	protein_coding	0.00367272	-0.00250564	0	0	0	NA	NA	NA	NA	Yes	Adult_Cortex:Fetal_Cortex	7.06354e-05	rs80033666
		PAN3	13	28712643	28869475	1	protein_coding	0.99999	NA	1	14.24	0	NA	NA	NA	NA	No	NA	NA	rs9513058
		PHOSPHO2	2	170550975	170558218	1	protein_coding	0.0155247	0.473326	0	0	0	NA	NA	NA	NA	Yes	Adult_Cortex:Fetal_Cortex	7.06354e-05	rs80033666
		PPIG	2	170440850	170497916	1	protein_coding	0.984147	-1.27937	0	0	0	NA	NA	NA	NA	Yes	Adult_Cortex	7.06354e-05	rs80033666
		RAVER2	1	65210778	65298915	1	protein_coding	1.85996e-06	-0.746777	0	0	0	NA	NA	NA	NA	Yes	Adult_Cortex:Fetal_Cortex	0.000311711	rs6665300
		RP11-724O16.1	2	170335990	170382432	1	protein_coding	NA	NA	0	0	0	NA	NA	NA	NA	Yes	Adult_Cortex:Fetal_Cortex	3.8016e-06	rs80033666
		UBR3	2	170683968	170940641	1	protein_coding	0.999549	0.465268	5	19.59	0	NA	NA	NA	NA	Yes	Adult_Cortex:Fetal_Cortex	5.81518e-06	rs80033666
	Anhedonia	AMPD3	11	10329860	10529126	1	protein_coding	1.33e-08	0.348491	0	0	0	NA	NA	NA	NA	Yes	Adult_Cortex	7.14e-06	rs117907077
		EIF4G2	11	10818597	10830657	-1	protein_coding	NA	-1.08847	0	0	0	NA	NA	NA	NA	Yes	Adult_Cortex	7.14e-06	rs117907077
		TRPM3	9	73143979	74061820	-1	protein_coding	7.74e-06	0.320867	1	17.05	0	NA	NA	NA	NA	No	NA	0.000264086	rs62545506
		ZBED5	11	10833621	10880343	-1	protein_coding	NA	NA	0	0	0	NA	NA	NA	NA	Yes	Adult_Cortex	7.14e-06	rs117907077
	Negative symptoms	AC021860.1	4	38628029	38666430	-1	protein_coding	NA	NA	0	0	0	NA	NA	NA	NA	Yes	Hippocampus:Adult_Cortex	8.56e-06	rs4400001
		ANKRD46	8	101521980	101572012	-1	protein_coding	0.918716	0.441795	0	0	0	NA	NA	NA	NA	Yes	Adult_Cortex:Fetal_Cortex	1.45e-05	rs35428606
		KLF3	4	38665817	38702663	1	protein_coding	0.800391	-0.906026	0	0	0	NA	NA	NA	NA	Yes	Hippocampus:Adult_Cortex	8.56e-06	rs4400001
		LMBRD2	5	36098514	36152063	-1	protein_coding	0.0145652	-0.933218	0	0	0	NA	NA	NA	NA	Yes	Adult_Cortex:Fetal_Cortex	NA	rs147205145
		NADK2	5	36192694	36242381	-1	protein_coding	0.907648	-0.658604	0	0	0	NA	NA	NA	NA	Yes	Adult_Cortex:Fetal_Cortex	NA	rs147205145
		PABPC1	8	101698044	101735037	-1	protein_coding	0.999692	NA	0	0	0	NA	NA	NA	NA	Yes	Fetal_Cortex	NA	rs35428606
		RANBP3L	5	36248536	36302216	-1	protein_coding	1.13e-10	-0.568991	0	0	0	NA	NA	NA	NA	Yes	Adult_Cortex	NA	rs147205145
		SKP2	5	36152091	36184421	1	protein_coding	0.994259	-0.949147	0	0	0	NA	NA	NA	NA	Yes	Adult_Cortex:Fetal_Cortex	NA	rs147205145
		SNX31	8	101585116	101675643	-1	protein_coding	1.96e-10	-0.10141	1	16.83	0	NA	NA	NA	NA	Yes	Fetal_Cortex	1.45e-05	rs35428606
		SPAG1	8	101170134	101271506	1	protein_coding	2.33e-07	-0.0597313	0	0	0	NA	NA	NA	NA	Yes	Fetal_Cortex	1.45e-05	rs35428606
		TLR10	4	38773860	38784611	-1	protein_coding	8.43e-08	4.13958	0	0	0	NA	NA	NA	NA	Yes	Adult_Cortex	8.32e-05	rs4400001
		ZNF706	8	102190106	102218421	-1	protein_coding	0.216282	-0.643871	0	0	0	NA	NA	NA	NA	Yes	Fetal_Cortex	NA	rs35428606
	Schizotypy from NFBC
	Phenotype	symbol	chr	start	end	strand	type	pLI	ncRVIS	posMapSNPs	posMapMaxCADD	eqtlMapSNPs	eqtlMapminP	eqtlMapminQ	eqtlMapts	eqtlDirection	ciMap	ciMapts	minGwasP	IndSigSNPs
	Hypomania	ABCC4	13	95672083	95953687	-1	protein_coding	0.00131468	2.14608	0	0	0	NA	NA	NA	NA	Yes	Adult_Cortex:Fetal_Cortex	1.24e-05	rs2225936
		CACNA1C	12	2079952	2802108	1	protein_coding	0.999998	-0.354015	3	17.74	85	7.34e-09	2.93e-06	GTEx_v7_Brain_Cerebellar_Hemisphere:GTEx_v7_Brain_Cerebellum:GTEx_v6_Brain_Cerebellum	-	No	NA	1.91e-06	rs6489351;rs3922316;rs34382810
		CDKN2B	9	22002902	22009362	-1	protein_coding	0.281058	-1.80619	1	14.47	2	8.35e-06	0.0315793	GTEx_v7_Brain_Cortex	+	No	NA	2.65e-05	rs3217992;rs1537371
		DCP1B	12	2055220	2113701	-1	protein_coding	5.32e-07	0.164044	0	0	0	NA	NA	NA	NA	Yes	Adult_Cortex:Fetal_Cortex	2.16e-06	rs34382810;rs3922316:rs34382810:rs3922316:rs34382810;rs6489351;rs3922316
		DCT	13	95089558	95131936	-1	protein_coding	6.55e-12	-0.391768	0	0	0	NA	NA	NA	NA	Yes	Fetal_Cortex	1.24e-05	rs2225936
		FKBP4	12	2904119	2914576	1	protein_coding	0.927473	NA	0	0	0	NA	NA	NA	NA	Yes	Adult_Cortex:Fetal_Cortex	2.16e-06	rs34382810:rs34382810;rs3922316
		GARS	7	30634297	30673649	1	protein_coding	0.788927	0.0296419	0	0	0	NA	NA	NA	NA	Yes	Adult_Cortex	1.09e-05	rs1558067
		GOLT1A	1	204167288	204183220	-1	protein_coding	0.0387579	-0.257874	2	16.4	0	NA	NA	NA	NA	No	NA	1.22e-06	rs7513165
		GRM8	7	126078652	126893348	-1	protein_coding	0.00403862	NA	1	18.85	0	NA	NA	NA	NA	No	NA	0.003391	rs4728060
		IDI1	10	1085848	1095110	-1	protein_coding	0.00205001	-0.346599	0	0	0	NA	NA	NA	NA	Yes	Adult_Cortex:Fetal_Cortex	2.54e-05	rs7088740
		KISS1	1	204159469	204165614	-1	protein_coding	0.524779	0.111097	2	16.4	1	1.77e-06	0.0126751	GTEx_v6_Brain_Cerebellum	NA	No	NA	1.22e-06	rs7513165;rs10900558
		KLHL38	8	124657767	124665190	-1	protein_coding	3.94e-06	-0.0554386	0	0	0	NA	NA	NA	NA	Yes	Adult_Cortex	2.16e-05	rs61510724
		MTAP	9	21802542	21931646	1	protein_coding	0.000179316	1.58922	0	0	0	NA	NA	NA	NA	Yes	Adult_Cortex	6.57e-07	rs3217992
		MTURN	7	30174426	30202378	1	protein_coding	0.306492	0.454226	0	0	0	NA	NA	NA	NA	Yes	Adult_Cortex	1.09e-05	rs1558067
		PCDH15	10	55562531	57387702	-1	protein_coding	7.23e-11	-0.438627	1	13.72	0	NA	NA	NA	NA	No	NA	0.003372	rs2084275
		REN	1	204123944	204135465	-1	protein_coding	0.00660414	-0.285204	0	0	8	3.35e-06	0.00329832	GTEx_v7_Brain_Amygdala:GTEx_v7_Brain_Cortex	-	No	NA	3.91e-07	rs7513165;rs10900558
		RP11-145E5.5	9	21802635	22032985	1	protein_coding	NA	NA	1	14.47	0	NA	NA	NA	NA	Yes	Adult_Cortex	6.57e-07	rs3217992
		SORCS1	10	108333421	108924292	-1	protein_coding	0.969566	NA	1	17.13	0	NA	NA	NA	NA	No	NA	1.81e-05	rs12572392
		TSPAN9	12	3186521	3395730	1	protein_coding	0.779778	1.65356	0	0	0	NA	NA	NA	NA	Yes	Adult_Cortex:Fetal_Cortex	2.16e-06	rs34382810:rs34382810;rs3922316
		WDR37	10	1095478	1178237	1	protein_coding	0.996767	-1.12493	1	16.44	1	1.92e-05	0.00373715	GTEx_v7_Brain_Cerebellar_Hemisphere	+	Yes	Adult_Cortex:Fetal_Cortex	8.1e-06	rs7088740
	Perceptual aberrations	AC079354.2	2	203104292	203104435	1	protein_coding	NA	NA	0	0	0	NA	NA	NA	NA	Yes	Adult_Cortex:Fetal_Cortex	4.65e-06	rs56225831
		ALS2	2	202565277	202645912	-1	protein_coding	0.000769641	-0.243554	0	0	0	NA	NA	NA	NA	Yes	Adult_Cortex:Fetal_Cortex	4.65e-06	rs56225831
		ALS2CR12	2	202152994	202222121	-1	protein_coding	1.66e-10	0.133036	0	0	0	NA	NA	NA	NA	Yes	Adult_Cortex:Fetal_Cortex	4.65e-06	rs56225831
		C19orf71	19	3539152	3544028	1	protein_coding	NA	-0.00273679	0	0	0	NA	NA	NA	NA	Yes	Adult_Cortex	NA	rs12975319
		CACTIN	19	3610639	3626813	-1	protein_coding	0.999345	0.958505	0	0	0	NA	NA	NA	NA	Yes	Adult_Cortex	NA	rs12975319
		CASP8	2	202098166	202152434	1	protein_coding	0.00484502	0.88406	0	0	0	NA	NA	NA	NA	Yes	Adult_Cortex	4.65e-06	rs56225831
		CCDC94	19	4247076	4269087	1	protein_coding	0.000960471	-0.233222	0	0	0	NA	NA	NA	NA	Yes	Fetal_Cortex	NA	rs12975319
		CFLAR	2	201980827	202041410	1	protein_coding	0.99972	-0.330628	0	0	0	NA	NA	NA	NA	Yes	Adult_Cortex:Fetal_Cortex	4.65e-06	rs56225831
		CLK1	2	201717732	201729422	-1	protein_coding	0.0953475	-0.863111	0	0	0	NA	NA	NA	NA	Yes	Fetal_Cortex	4.65e-06	rs56225831
		EEF2	19	3976054	3985467	-1	protein_coding	0.994521	0.232724	0	0	0	NA	NA	NA	NA	Yes	Adult_Cortex:Fetal_Cortex	NA	rs12975319
		FZD7	2	202899310	202903160	1	protein_coding	0.730199	-0.133053	0	0	0	NA	NA	NA	NA	Yes	Fetal_Cortex	4.65e-06	rs56225831
		GNG7	19	2511217	2702707	-1	protein_coding	0.475557	0.335141	0	0	0	NA	NA	NA	NA	Yes	Adult_Cortex	NA	rs12975319
		GPR12	13	27329341	27334922	-1	protein_coding	0.852043	0.028662	0	0	0	NA	NA	NA	NA	Yes	Adult_Cortex:Fetal_Cortex	5.98e-06	rs9581857
		GTF3A	13	27998681	28009958	1	protein_coding	NA	NA	1	13.04	9	2.04e-06	0.0134663	GTEx_v7_Brain_Cerebellum:GTEx_v6_Brain_Frontal_Cortex_BA9	+	Yes	Adult_Cortex:Fetal_Cortex	5.98e-06	rs9581857
		JSRP1	19	2252251	2269758	-1	protein_coding	8.9e-10	0.00307022	0	0	0	NA	NA	NA	NA	Yes	Adult_Cortex:Fetal_Cortex	NA	rs12975319
		LNX2	13	28120050	28194541	-1	protein_coding	0.215282	1.27159	0	0	0	NA	NA	NA	NA	Yes	Adult_Cortex:Fetal_Cortex	5.98e-06	rs9581857
		MAP2K2	19	4090319	4124126	-1	protein_coding	0.863261	NA	0	0	0	NA	NA	NA	NA	Yes	Adult_Cortex	NA	rs12975319
		MPP4	2	202509593	202563417	-1	protein_coding	5.88e-09	0.619632	1	14.01	0	NA	NA	NA	NA	Yes	Adult_Cortex:Fetal_Cortex	4.65e-06	rs56225831
		MRC2	17	60704762	60770958	1	protein_coding	0.985888	-1.2794	1	18.22	0	NA	NA	NA	NA	Yes	Fetal_Cortex	1.72e-06	rs2465430
		MTIF3	13	28009776	28024739	-1	protein_coding	0.0296353	-0.26903	2	13.94	3	8.96e-06	0.00269129	GTEx_v7_Brain_Cerebellum	-	Yes	Adult_Cortex:Fetal_Cortex	0.004915	rs9581857
		MTSS1	8	125563031	125740730	-1	protein_coding	0.999824	-0.920893	0	0	0	NA	NA	NA	NA	Yes	Adult_Cortex:Fetal_Cortex	8.03e-06	rs114517634
		NFIC	19	3359561	3469215	1	protein_coding	0.842499	NA	0	0	0	NA	NA	NA	NA	Yes	Adult_Cortex	NA	rs12975319
		PAN3	13	28712643	28869475	1	protein_coding	0.99999	NA	0	0	0	NA	NA	NA	NA	Yes	Adult_Cortex	0.00492	rs9581857
		PLA2G2C	1	20487746	20503917	-1	protein_coding	0.000569563	NA	0	0	0	NA	NA	NA	NA	Yes	Adult_Cortex	0.0003174	rs12034781
		POLR1D	13	28194903	28241548	1	protein_coding	0.257869	NA	0	0	0	NA	NA	NA	NA	Yes	Adult_Cortex:Fetal_Cortex	5.98e-06	rs9581857
		PUS1	12	132413745	132428406	1	protein_coding	0.0199884	NA	0	0	0	NA	NA	NA	NA	Yes	Adult_Cortex	NA	rs11246807
		SUMO1	2	203070903	203103331	-1	protein_coding	0.800374	-0.848299	0	0	0	NA	NA	NA	NA	Yes	Adult_Cortex:Fetal_Cortex	4.65e-06	rs56225831
		TACO1	17	61678231	61685725	1	protein_coding	0.357586	-0.604155	0	0	0	NA	NA	NA	NA	Yes	Adult_Cortex:Fetal_Cortex	1.72e-06	rs2465430
		TLE6	19	2977444	2995177	1	protein_coding	0.00101146	NA	0	0	0	NA	NA	NA	NA	Yes	Adult_Cortex	NA	rs12975319
		TMEM237	2	202484907	202508293	-1	protein_coding	9.4e-10	-1.99212	1	14.01	0	NA	NA	NA	NA	No	NA	4.65e-06	rs56225831
		TRAK2	2	202241930	202316302	-1	protein_coding	6.92e-10	-1.18806	0	0	0	NA	NA	NA	NA	Yes	Fetal_Cortex	4.65e-06	rs56225831
		TRMT12	8	125463048	125474391	1	protein_coding	0.942426	0.721185	0	0	0	NA	NA	NA	NA	Yes	Fetal_Cortex	8.03e-06	rs114517634
		VWA5B1	1	20617412	20681387	1	protein_coding	NA	NA	1	17.45	0	NA	NA	NA	NA	No	NA	0.0007816	rs12034781
		ZBTB7A	19	4044362	4066943	-1	protein_coding	NA	NA	0	0	0	NA	NA	NA	NA	Yes	Adult_Cortex:Fetal_Cortex	NA	rs12975319
		ZNF554	19	2819872	2835771	1	protein_coding	4.61e-06	0.0102702	0	0	0	NA	NA	NA	NA	Yes	Adult_Cortex	NA	rs12975319
		ZNF572	8	125985540	125991631	1	protein_coding	0.000651451	-0.137914	0	0	0	NA	NA	NA	NA	Yes	Adult_Cortex:Fetal_Cortex	8.03e-06	rs114517634
		ZNF77	19	2933216	2944969	-1	protein_coding	4.31e-13	0.914664	0	0	0	NA	NA	NA	NA	Yes	Adult_Cortex	NA	rs12975319
	Physical anhedonia	AC006538.4	19	2717767	2740046	-1	protein_coding	NA	NA	0	0	0	NA	NA	NA	NA	Yes	Adult_Cortex	NA	rs8108619
		ANK3	10	61786056	62493248	-1	protein_coding	1	0.303348	4	15.6	0	NA	NA	NA	NA	No	NA	6.35e-06	rs72818480
		CCDC141	2	179694484	179914813	-1	protein_coding	1.43e-09	NA	1	12.98	0	NA	NA	NA	NA	No	NA	NA	rs61307115
		CCDC6	10	61548521	61666414	-1	protein_coding	0.9678	-0.866998	0	0	0	NA	NA	NA	NA	Yes	Adult_Cortex	NA	rs72818480
		CSNK1G2	19	1941188	1981337	1	protein_coding	0.923449	NA	0	0	0	NA	NA	NA	NA	Yes	Adult_Cortex	NA	rs8108619
		GNG7	19	2511217	2702707	-1	protein_coding	0.475557	0.335141	0	0	0	NA	NA	NA	NA	Yes	Adult_Cortex:Fetal_Cortex	0.008546	rs8108619
		JSRP1	19	2252251	2269758	-1	protein_coding	8.9e-10	0.00307022	0	0	0	NA	NA	NA	NA	Yes	Adult_Cortex:Fetal_Cortex	NA	rs8108619
		MRPS28	8	80830952	80942524	-1	protein_coding	0.00035548	-0.441618	0	0	0	NA	NA	NA	NA	Yes	Fetal_Cortex	8.31e-06	rs113847758
		OAZ1	19	2269485	2273487	1	protein_coding	0.0889952	NA	0	0	0	NA	NA	NA	NA	Yes	Adult_Cortex	NA	rs8108619
		SLC39A3	19	2732202	2740150	-1	protein_coding	0.0608465	NA	0	0	0	NA	NA	NA	NA	Yes	Adult_Cortex	NA	rs8108619
		TLE6	19	2977444	2995177	1	protein_coding	0.00101146	NA	0	0	0	NA	NA	NA	NA	Yes	Adult_Cortex	NA	rs8108619
		ZC2HC1A	8	79578282	79632000	1	protein_coding	0.811433	-1.15334	0	0	0	NA	NA	NA	NA	Yes	Fetal_Cortex	8.31e-06	rs113847758
		ZNF554	19	2819872	2835771	1	protein_coding	4.61e-06	0.0102702	0	0	0	NA	NA	NA	NA	Yes	Adult_Cortex	NA	rs8108619
		ZNF555	19	2841433	2860482	1	protein_coding	1.74e-09	0.413678	1	14.13	0	NA	NA	NA	NA	Yes	Adult_Cortex	1.66e-05	rs8108619
		ZNF77	19	2933216	2944969	-1	protein_coding	4.31e-13	0.914664	0	0	0	NA	NA	NA	NA	Yes	Adult_Cortex:Fetal_Cortex	NA	rs8108619
	Social Anhedonia	CMTM8	3	32280171	32411817	1	protein_coding	0.847882	NA	0	0	2	2.95e-06	0.0365773	GTEx_v7_Brain_Amygdala	-	No	NA	5.47e-05	rs11919880
		CNBD1	8	87878670	88627447	1	protein_coding	2.82e-10	-0.0587294	2	17.34	0	NA	NA	NA	NA	No	NA	1.7e-05	rs12543932
		EXT1	8	118806729	119124092	-1	protein_coding	0.99932	0.987829	1	12.67	0	NA	NA	NA	NA	No	NA	NA	rs2447532
		LPHN3	4	62066976	62944053	1	protein_coding	0.999993	-1.22363	1	20.8	0	NA	NA	NA	NA	No	NA	1.09e-05	rs13149417
		MED30	8	118532952	118552501	1	protein_coding	0.606542	0.245004	0	0	0	NA	NA	NA	NA	Yes	Adult_Cortex:Fetal_Cortex	6.93e-06	rs2447532
		TRIM71	3	32859510	32939318	1	protein_coding	0.993174	1.43244	1	14.21	0	NA	NA	NA	NA	No	NA	6.55e-05	rs11919880
	Positive psychotic experiences from UK Biobank
	Phenotype	symbol	chr	start	end	strand	type	pLI	ncRVIS	posMapSNPs	posMapMaxCADD	eqtlMapSNPs	eqtlMapminP	eqtlMapminQ	eqtlMapts	eqtlDirection	ciMap	ciMapts	minGwasP	IndSigSNPs
	Un-real voice	ABHD5	3	43731605	43775863	1	protein_coding	3.45e-05	0.638813	0	0	0	NA	NA	NA	NA	Yes	Fetal_Cortex	2.29e-06	rs4376010
		ADK	10	75910960	76469061	1	protein_coding	0.322841	-0.0833735	14	15.01	0	NA	NA	NA	NA	Yes	Adult_Cortex:Fetal_Cortex	2.76e-06	rs34885185;rs12573347;rs12573347:rs34885185
		ANO10	3	43396351	43733086	-1	protein_coding	1.92e-06	0.104488	0	0	0	NA	NA	NA	NA	Yes	Fetal_Cortex	2.29e-06	rs4376010
		AP3M1	10	75881524	75910821	-1	protein_coding	0.768618	-1.1725	4	15.35	0	NA	NA	NA	NA	Yes	Adult_Cortex:Fetal_Cortex	2.76e-06	rs34885185;rs12573347;rs12573347:rs34885185
		CHCHD1	10	75541805	75543410	1	protein_coding	0.103831	-0.584068	0	0	0	NA	NA	NA	NA	Yes	Adult_Cortex	3.11e-06	rs12573347:rs34885185
		COMTD1	10	76993727	76995788	-1	protein_coding	5.22e-06	-0.0880774	0	0	0	NA	NA	NA	NA	Yes	Adult_Cortex:Fetal_Cortex	3.11e-06	rs12573347:rs34885185
		DLC1	8	12940870	13373167	-1	protein_coding	0.992807	-0.109507	0	0	0	NA	NA	NA	NA	Yes	Adult_Cortex:Fetal_Cortex	7.18e-06	rs10503435
		DUPD1	10	76797594	76818272	-1	protein_coding	1.18e-07	-0.113151	0	0	0	NA	NA	NA	NA	Yes	Fetal_Cortex	5e-06	rs34885185:rs12573347
		HABP4	9	99212483	99253618	1	protein_coding	0.00493251	-0.489071	0	0	0	NA	NA	NA	NA	Yes	Adult_Cortex:Fetal_Cortex	2.36e-06	rs181868327
		KAT6B	10	76585340	76792380	1	protein_coding	1	-1.22404	0	0	0	NA	NA	NA	NA	Yes	Fetal_Cortex	5e-06	rs34885185:rs12573347
		KIAA1456	8	12803151	12889012	1	protein_coding	NA	14.2065	0	0	0	NA	NA	NA	NA	Yes	Adult_Cortex:Fetal_Cortex	7.18e-06	rs10503435
		LHX2	9	126763949	126795580	1	protein_coding	0.94679	NA	0	0	0	NA	NA	NA	NA	Yes	Adult_Cortex	2.16e-06	rs77901172
		NEK6	9	127019885	127115586	1	protein_coding	0.644138	-0.314011	0	0	0	NA	NA	NA	NA	Yes	Adult_Cortex	2.16e-06	rs77901172
		RBPJ	4	26165077	26436541	1	protein_coding	0.999929	0.199404	2	15.54	0	NA	NA	NA	NA	No	NA	2.04e-06	rs1567541
		SAMD8	10	76859344	76941881	1	protein_coding	0.0043517	-1.23015	0	0	0	NA	NA	NA	NA	Yes	Adult_Cortex:Fetal_Cortex	2.76e-06	rs12573347:rs34885185
		SEC24C	10	75504120	75531919	1	protein_coding	0.999992	-0.699069	0	0	0	NA	NA	NA	NA	Yes	Fetal_Cortex	5e-06	rs34885185:rs12573347
		SMOC2	6	168841831	169073984	1	protein_coding	0.0129698	-0.0645756	1	13.52	0	NA	NA	NA	NA	No	NA	NA	rs16887056
		SNRK	3	43328004	43466256	1	protein_coding	0.994142	-0.871947	0	0	0	NA	NA	NA	NA	Yes	Fetal_Cortex	2.29e-06	rs4376010
		VCL	10	75757872	75879918	1	protein_coding	0.99487	-0.242381	4	15.35	70	6.99e-08	0.00024593	GTEx_v7_Brain_Cortex	+	Yes	Adult_Cortex	1.63e-06	rs34885185;rs12573347;rs12573347:rs34885185
		VDAC2	10	76969912	76991206	1	protein_coding	0.819301	NA	0	0	0	NA	NA	NA	NA	Yes	Adult_Cortex:Fetal_Cortex	2.76e-06	rs12573347:rs34885185
		ZNF197	3	44626380	44689963	1	protein_coding	5.95e-14	0.135916	0	0	0	NA	NA	NA	NA	Yes	Fetal_Cortex	2.29e-06	rs4376010
		ZNF660	3	44619715	44641186	1	protein_coding	0.0548051	-1.65843	0	0	0	NA	NA	NA	NA	Yes	Fetal_Cortex	2.29e-06	rs4376010
		ZSWIM8	10	75545340	75561551	1	protein_coding	1	NA	0	0	0	NA	NA	NA	NA	Yes	Adult_Cortex	3.11e-06	rs12573347:rs34885185
	Un-real visions	ADAMTS10	19	8645126	8675620	-1	protein_coding	0.980346	-0.321296	0	0	0	NA	NA	NA	NA	Yes	Adult_Cortex	1.82e-06	rs117143865
		AL590483.1	1	244227632	244231211	1	protein_coding	NA	NA	0	0	0	NA	NA	NA	NA	Yes	Hippocampus:Adult_Cortex:Fetal_Cortex	0.000988742	rs76075275
		ANK3	10	61786056	62493248	-1	protein_coding	1	0.303348	1	13.71	0	NA	NA	NA	NA	No	NA	9.71e-06	rs10994279
		C12orf61	12	62995531	62997214	-1	protein_coding	0.0545282	-0.168504	1	19.67	0	NA	NA	NA	NA	No	NA	8.03e-05	rs35316515
		CAPN15	16	577717	604636	1	protein_coding	0.96521	NA	0	0	0	NA	NA	NA	NA	Yes	Adult_Cortex:Fetal_Cortex	0.000186338	rs112596311
		CUX2	12	111471828	111788358	1	protein_coding	0.999656	-1.06059	2	20.8	0	NA	NA	NA	NA	No	NA	1.76e-05	rs4766567
		FAM195A	16	691813	698474	1	protein_coding	0.0533618	NA	0	0	0	NA	NA	NA	NA	Yes	Adult_Cortex	0.000186338	rs112596311
		FAM216A	12	110906169	110928190	1	protein_coding	0.0011163	-0.85449	0	0	0	NA	NA	NA	NA	Yes	Fetal_Cortex	1.55e-06	rs4766567
		GPN3	12	110890289	110907073	-1	protein_coding	0.000100472	-0.618749	0	0	0	NA	NA	NA	NA	Yes	Fetal_Cortex	1.55e-06	rs4766567
		ITFG3	16	299546	319942	1	protein_coding	NA	-0.339807	0	0	0	NA	NA	NA	NA	Yes	Adult_Cortex	0.000186338	rs112596311
		LPPR5	1	99355806	99470588	-1	protein_coding	0.959898	NA	0	0	0	NA	NA	NA	NA	Yes	Fetal_Cortex	0.00037839	rs34186519
		LUC7L	16	238968	279462	-1	protein_coding	0.164213	-0.601377	0	0	0	NA	NA	NA	NA	Yes	Adult_Cortex	0.000186338	rs112596311
		METRN	16	765115	769655	1	protein_coding	0.0818044	2.27939	0	0	0	NA	NA	NA	NA	Yes	Adult_Cortex:Fetal_Cortex	0.000186338	rs112596311
		MON2	12	62860597	62991363	1	protein_coding	0.982708	-0.57628	1	19.67	0	NA	NA	NA	NA	Yes	Fetal_Cortex	7.86e-06	rs35316515
		MRPL28	16	417384	420527	-1	protein_coding	2.42e-08	1.05801	0	0	22	8.64e-08	1.6e-07	GTEx_v7_Brain_Caudate_basal_ganglia:GTEx_v7_Brain_Cortex	+	No	NA	9.93e-06	rs112596311
		NDUFB10	16	2009509	2011976	1	protein_coding	0.0466299	NA	0	0	0	NA	NA	NA	NA	Yes	Fetal_Cortex	0.000186338	rs112596311
		PAK7	20	9518036	9819689	-1	protein_coding	0.998364	-0.176312	1	15.93	0	NA	NA	NA	NA	No	NA	1.34e-06	rs6118730
		PDIA2	16	333152	337215	1	protein_coding	2.53e-21	1.65184	0	0	0	NA	NA	NA	NA	Yes	Adult_Cortex	0.000186338	rs112596311
		PPM1H	12	63037762	63328817	-1	protein_coding	0.855024	0.893071	0	0	0	NA	NA	NA	NA	Yes	Hippocampus	8.03e-05	rs35316515
		PPP1CC	12	111157485	111180744	-1	protein_coding	0.944905	NA	0	0	0	NA	NA	NA	NA	Yes	Fetal_Cortex	1.55e-06	rs4766567
		PRMT3	11	20409076	20530840	1	protein_coding	6.29e-12	0.770792	0	0	0	NA	NA	NA	NA	Yes	Fetal_Cortex	8.64e-06	rs61879337
		RAB11FIP3	16	475619	573011	1	protein_coding	0.996243	-0.474897	0	0	0	NA	NA	NA	NA	Yes	Adult_Cortex	0.000186338	rs112596311
		RNF151	16	2016824	2018976	1	protein_coding	3.8e-07	0.239849	0	0	0	NA	NA	NA	NA	Yes	Fetal_Cortex	0.000186338	rs112596311
		RPS2	16	2012053	2014861	-1	protein_coding	0.236872	0.811835	0	0	0	NA	NA	NA	NA	Yes	Fetal_Cortex	0.000186338	rs112596311
		SLC6A5	11	20620946	20680831	1	protein_coding	1.85e-12	0.109874	0	0	0	NA	NA	NA	NA	Yes	Fetal_Cortex	8.64e-06	rs61879337
		SNX7	1	99127236	99226056	1	protein_coding	0.0288389	NA	0	0	0	NA	NA	NA	NA	Yes	Fetal_Cortex	0.000378	rs34186519
		TMEM116	12	112369086	112450970	-1	protein_coding	1.15e-09	-0.62084	0	0	2	7.86e-07	0.00221696	GTEx_v6_Brain_Putamen_basal_ganglia	+	No	NA	1.76e-05	rs4766567
		WDR90	16	699311	717833	1	protein_coding	4.02e-46	NA	0	0	0	NA	NA	NA	NA	Yes	Adult_Cortex	0.000186338	rs112596311
		WFIKKN1	16	679239	684116	1	protein_coding	4.9e-08	0.308746	0	0	0	NA	NA	NA	NA	Yes	Adult_Cortex	0.000186338	rs112596311
		ZBTB18	1	244214585	244220778	1	protein_coding	0.970124	-0.604927	0	0	0	NA	NA	NA	NA	Yes	Hippocampus:Adult_Cortex	0.000988742	rs76075275
		ZNF492	19	22817126	22850472	1	protein_coding	0.0174306	5.43027	0	0	2	2.2e-05	0.0017577	GTEx_v7_Brain_Cerebellar_Hemisphere	+	No	NA	2.94e-05	rs35378300
		ZNF730	19	23258012	23330021	1	protein_coding	1.86e-10	0.541151	0	0	138	3.43e-08	1.3e-14	GTEx_v7_Brain_Cerebellum:GTEx_v6_Brain_Cerebellum	+	No	NA	5.45e-06	rs35378300
	Un-real conspiracy	AMACR	5	33986283	34008220	-1	protein_coding	0.125256	-0.308463	0	0	17	6.8e-20	1.97e-32	GTEx_v7_Brain_Amygdala:GTEx_v7_Brain_Anterior_cingulate_cortex_BA24:GTEx_v7_Brain_Caudate_basal_ganglia:GTEx_v7_Brain_Cerebellar_Hemisphere:GTEx_v7_Brain_Cerebellum:GTEx_v7_Brain_Cortex:GTEx_v7_Brain_Frontal_Cortex_BA9:GTEx_v7_Brain_Hippocampus:GTEx_v7_Brain_Hypothalamus:GTEx_v7_Brain_Nucleus_accumbens_basal_ganglia:GTEx_v7_Brain_Putamen_basal_ganglia:GTEx_v7_Brain_Spinal_cord_cervical_c-1:GTEx_v…	-	Yes	Adult_Cortex:Fetal_Cortex	3.67e-06	rs301506
		C12orf44	12	52463030	52471278	1	protein_coding	0.73172	0.407447	1	12.5	0	NA	NA	NA	NA	No	NA	NA	rs2641526
		C14orf23	14	29241910	29282493	1	protein_coding	NA	NA	0	0	0	NA	NA	NA	NA	Yes	Adult_Cortex:Fetal_Cortex	3.27e-06	rs118023027
		C1QTNF3	5	34019553	34043937	-1	protein_coding	0.000296344	0.597291	2	15.76	0	NA	NA	NA	NA	No	NA	4.21e-06	rs301506
		C3orf17	3	112721287	112738708	-1	protein_coding	9.42e-05	-0.165903	1	34	0	NA	NA	NA	NA	No	NA	0.000355709	rs78441035
		FOXG1	14	29235050	29238870	1	protein_coding	NA	-0.943027	0	0	0	NA	NA	NA	NA	Yes	Hippocampus	3.27e-06	rs118023027
		GRID2	4	93225550	94695707	1	protein_coding	0.999998	-0.760168	1	14.82	0	NA	NA	NA	NA	No	NA	0.00233431	rs10030500
		GTPBP8	3	112709765	112733907	1	protein_coding	2.88e-06	0.0299708	1	34	0	NA	NA	NA	NA	No	NA	0.000355709	rs78441035
		IPCEF1	6	154475631	154677926	-1	protein_coding	0.399941	0.163656	0	0	0	NA	NA	NA	NA	Yes	Adult_Cortex	6.5e-06	rs56097929
		LPPR5	1	99355806	99470588	-1	protein_coding	0.959898	NA	0	0	0	NA	NA	NA	NA	Yes	Fetal_Cortex	4.42e-08	rs4908317;rs17403033:rs4908317
		LYPD6	2	150186499	150330662	1	protein_coding	0.000624826	0.368923	0	0	0	NA	NA	NA	NA	Yes	Fetal_Cortex	8e-05	rs16829967
		MMADHC	2	150426148	150444330	-1	protein_coding	0.0207768	0.0247521	0	0	0	NA	NA	NA	NA	Yes	Adult_Cortex:Fetal_Cortex	8e-05	rs16829967
		NR4A1	12	52416616	52453291	1	protein_coding	0.959498	0.267677	0	0	0	NA	NA	NA	NA	Yes	Adult_Cortex:Fetal_Cortex	1e-05	rs2641526
		PFDN5	12	53689075	53693234	1	protein_coding	0.0433856	-0.161849	0	0	0	NA	NA	NA	NA	Yes	Adult_Cortex	0.000173854	rs2641526
		RAI14	5	34656342	34832732	1	protein_coding	0.487656	-0.451643	0	0	0	NA	NA	NA	NA	Yes	Fetal_Cortex	5.02e-06	rs301506
		RIF1	2	152266397	152364527	1	protein_coding	1	0.202127	0	0	0	NA	NA	NA	NA	Yes	Adult_Cortex:Fetal_Cortex	8e-05	rs16829967
		RP11-1084J3.4	5	33987279	34124633	-1	protein_coding	NA	NA	2	15.76	0	NA	NA	NA	NA	No	NA	4.21e-06	rs301506
		RXFP3	5	33936491	33939023	1	protein_coding	2.31e-11	-0.665067	0	0	0	NA	NA	NA	NA	Yes	Fetal_Cortex	5.02e-06	rs301506
		SNX7	1	99127236	99226056	1	protein_coding	0.0288389	NA	0	0	0	NA	NA	NA	NA	Yes	Fetal_Cortex	4.42e-08	rs4908317;rs17403033:rs4908317:rs17403033
	Un-real communications	AC005779.2	19	45683080	45705702	1	protein_coding	NA	NA	0	0	0	NA	NA	NA	NA	Yes	Adult_Cortex	5.11e-06	rs141054838
		ADAMTS17	15	100511794	100882210	-1	protein_coding	3.83e-11	6.42371	0	0	0	NA	NA	NA	NA	Yes	Adult_Cortex:Fetal_Cortex	6.67e-06	rs28411867:rs9652538
		ARFIP1	4	153701089	153839615	1	protein_coding	0.00372902	-1.02154	0	0	0	NA	NA	NA	NA	Yes	Adult_Cortex	1.04e-06	rs11099877
		BLOC1S3	19	45682003	45685059	1	protein_coding	0.0184298	-0.115773	0	0	0	NA	NA	NA	NA	Yes	Adult_Cortex	5.11e-06	rs141054838
		C3orf72	3	138666076	138672293	1	protein_coding	0.0934371	0.66983	0	0	0	NA	NA	NA	NA	Yes	Adult_Cortex	0.00635336	rs78362422
		CACNG6	19	54495542	54515923	1	protein_coding	0.180523	0.206899	0	0	0	NA	NA	NA	NA	Yes	Adult_Cortex	5.88e-06	rs150957182
		CLASRP	19	45542298	45574214	1	protein_coding	0.964966	-0.0852025	0	0	0	NA	NA	NA	NA	Yes	Adult_Cortex	5.11e-06	rs141054838
		CLDND1	3	98216756	98241910	-1	protein_coding	0.590515	-0.598219	0	0	0	NA	NA	NA	NA	Yes	Hippocampus:Fetal_Cortex	1.12e-06	rs73144807
		CNTNAP5	2	124782864	125672864	1	protein_coding	0.0972729	-1.05216	0	0	0	NA	NA	NA	NA	Yes	Adult_Cortex	5.25e-05	rs113760919
		CRYBG3	3	97540884	97594132	1	protein_coding	NA	NA	0	0	0	NA	NA	NA	NA	Yes	Dorsolateral_Prefrontal_Cortex:Hippocampus	1.12e-06	rs73144807
		DCBLD2	3	98514785	98620533	-1	protein_coding	0.000553237	0.276674	0	0	0	NA	NA	NA	NA	Yes	Hippocampus	1.12e-06	rs73144807
		ERMARD	6	170151718	170181680	1	protein_coding	5.17e-10	-0.370459	0	0	0	NA	NA	NA	NA	Yes	Fetal_Cortex	9.19e-06	rs59421548
		FOXL2	3	138663066	138665982	-1	protein_coding	NA	-0.760661	0	0	0	NA	NA	NA	NA	Yes	Adult_Cortex	0.00635336	rs78362422
		FZD8	10	35927177	35930362	-1	protein_coding	NA	-0.472102	0	0	0	NA	NA	NA	NA	Yes	Hippocampus:Fetal_Cortex	5.62e-06	rs58702053
		GABRA1	5	161274197	161326975	1	protein_coding	0.963866	-0.777352	0	0	0	NA	NA	NA	NA	Yes	Adult_Cortex	8.88e-06	rs140225802
		GABRG2	5	161494546	161582542	1	protein_coding	0.958543	-0.536562	0	0	0	NA	NA	NA	NA	Yes	Adult_Cortex	8.88e-06	rs140225802
		GPR15	3	98250743	98251960	1	protein_coding	0.003265	0.0329819	0	0	0	NA	NA	NA	NA	Yes	Hippocampus	1.12e-06	rs73144807
		HMMR	5	162887209	162918947	1	protein_coding	1.04e-14	0.623764	0	0	0	NA	NA	NA	NA	Yes	Adult_Cortex:Fetal_Cortex	8.88e-06	rs140225802
		INHBA	7	41724712	41742706	-1	protein_coding	0.55628	-2.81858	0	0	0	NA	NA	NA	NA	Yes	Fetal_Cortex	9.93e-06	rs111560423
		LENG1	19	54658899	54663620	-1	protein_coding	2.63e-09	-0.911407	0	0	0	NA	NA	NA	NA	Yes	Adult_Cortex	5.88e-06	rs150957182
		MAT2B	5	162930120	162946342	1	protein_coding	0.252497	-0.849166	0	0	0	NA	NA	NA	NA	Yes	Adult_Cortex:Fetal_Cortex	8.88e-06	rs140225802
		MYADM	19	54369477	54379691	1	protein_coding	0.148243	3.51044	0	0	0	NA	NA	NA	NA	Yes	Adult_Cortex	5.88e-06	rs150957182
		NADK2	5	36192694	36242381	-1	protein_coding	0.907648	-0.658604	0	0	0	NA	NA	NA	NA	Yes	Adult_Cortex	3.68e-06	rs16902775
		NUDCD2	5	162873532	162887146	-1	protein_coding	0.000812082	-2.37575	0	0	0	NA	NA	NA	NA	Yes	Adult_Cortex:Fetal_Cortex	8.88e-06	rs140225802
		STXBP6	14	25278862	25519503	-1	protein_coding	0.0978977	0.717321	3	21	12	9.89e-08	0.000849694	GTEx_v7_Brain_Cortex	+	No	NA	7.04e-06	rs2057499
		TCTE3	6	170140210	170151655	-1	protein_coding	0.00321873	-0.238722	0	0	0	NA	NA	NA	NA	Yes	Fetal_Cortex	9.19e-06	rs59421548
		TIGD4	4	153690506	153700916	-1	protein_coding	0.0019245	-0.359654	0	0	0	NA	NA	NA	NA	Yes	Adult_Cortex	1.04e-06	rs11099877
		TNFSF4	1	173152873	173176452	-1	protein_coding	0.12523	0.177868	0	0	0	NA	NA	NA	NA	Yes	Adult_Cortex	4.46e-07	rs141697263
		TRAPPC6A	19	45666186	45681495	-1	protein_coding	0.000705278	-0.133842	0	0	0	NA	NA	NA	NA	Yes	Adult_Cortex	5.11e-06	rs141054838
		TSNARE1	8	143293441	143484601	-1	protein_coding	3.6e-07	NA	0	0	3	7.77e-07	3.07e-12	GTEx_v7_Brain_Cerebellar_Hemisphere:GTEx_v6_Brain_Cerebellum	-	Yes	Adult_Cortex:Fetal_Cortex	5.64e-05	rs10102944
	Psychiatric disorders
	Phenotype	symbol	chr	start	end	strand	type	pLI	ncRVIS	posMapSNPs	posMapMaxCADD	eqtlMapSNPs	eqtlMapminP	eqtlMapminQ	eqtlMapts	eqtlDirection	ciMap	ciMapts	minGwasP	IndSigSNPs
	Schizophrenia	37135	16	30389454	30407312	-1	protein_coding	0.00293747	NA	0	0	0	NA	NA	NA	NA	Yes	Adult_Cortex:Fetal_Cortex	3.8e-10	rs12691307
		37135	16	30389755	30393863	-1	protein_coding	NA	NA	0	0	0	NA	NA	NA	NA	Yes	Adult_Cortex	NA	rs12691307
		ABCB9	12	123405498	123466196	-1	protein_coding	0.00290111	NA	1	15.76	60	4.68e-06	0.0129957	GTEx_v7_Brain_Cortex	+	No	NA	4.91e-11	rs2102949
		ABHD14B	3	52002526	52017425	-1	protein_coding	0.116163	-1.21462	0	0	0	NA	NA	NA	NA	Yes	Adult_Cortex:Fetal_Cortex	1.58e-08	rs11717383
		AC002985.3	19	19017822	19045206	-1	protein_coding	NA	NA	0	0	0	NA	NA	NA	NA	Yes	Fetal_Cortex	2.52e-08	rs2905426
		AC005477.1	14	72456191	72458326	-1	protein_coding	NA	NA	1	21.4	0	NA	NA	NA	NA	No	NA	8.04e-07	rs2190864
		AC011997.1	2	198557830	198639547	1	protein_coding	NA	NA	1	16.33	0	NA	NA	NA	NA	No	NA	3.94e-07	rs6434928
		AC106876.2	2	233877324	233880595	1	protein_coding	0.322633	NA	0	0	0	NA	NA	NA	NA	Yes	Adult_Cortex	3.27e-11	rs6704768;rs778371:rs6704768:rs778371:rs895435:rs778371;rs895435
		AC110781.3	7	1878222	1889567	1	protein_coding	NA	NA	0	0	9	1.04e-06	0.000167704	GTEx_v7_Brain_Frontal_Cortex_BA9	+	No	NA	3.46e-09	rs58120505
		ACAD8	11	134123389	134135749	1	protein_coding	1.17e-05	0.246729	0	0	0	NA	NA	NA	NA	Yes	Fetal_Cortex	1.23e-11	rs75059851
		ACO2	22	41865129	41924993	1	protein_coding	0.454378	-0.617412	0	0	0	NA	NA	NA	NA	Yes	Adult_Cortex:Fetal_Cortex	9.73e-10	rs9607771:rs5757730;rs5757717:rs5757730:rs133047:rs6002655
		ACP2	11	47260853	47270457	-1	protein_coding	0.000525977	-0.370782	0	0	0	NA	NA	NA	NA	Yes	Adult_Cortex:Fetal_Cortex	2.42e-10	rs7951870
		ACTR1A	10	104238986	104262482	-1	protein_coding	0.941234	-0.272535	0	0	0	NA	NA	NA	NA	Yes	Adult_Cortex:Fetal_Cortex	1.7e-17	rs4244354:rs284857:rs75012432:rs11191582:rs11191582;rs75012432:rs12244388;rs284857:rs12244388:rs79780963:rs7090337:rs12244388;rs12764899:rs12764899
		ACTR5	20	37377085	37400834	1	protein_coding	1e-12	0.539172	2	16.79	0	NA	NA	NA	NA	No	NA	1.1e-07	rs2748660
		ADAMTS15	11	130318869	130346532	1	protein_coding	0.679914	-1.10666	0	0	0	NA	NA	NA	NA	Yes	Hippocampus:Adult_Cortex	1.02e-11	rs10791097:rs35274053
		ADAMTS8	11	130274820	130298888	-1	protein_coding	1.06e-08	-0.530041	0	0	0	NA	NA	NA	NA	Yes	Hippocampus:Adult_Cortex:Fetal_Cortex	2.88e-12	rs10791097:rs35274053:rs1991899
		ADAMTSL3	15	84322838	84708594	1	protein_coding	9.55e-09	-1.01962	1	20.8	0	NA	NA	NA	NA	No	NA	7.62e-11	rs950169
		ADSL	22	40742507	40786467	1	protein_coding	0.000212575	-0.459232	0	0	0	NA	NA	NA	NA	Yes	Adult_Cortex:Fetal_Cortex	2.41e-10	rs5757730;rs5757717:rs5757730:rs5995756;rs8139773:rs5995756
		AL049840.1	14	104177607	104179149	1	protein_coding	NA	NA	0	0	0	NA	NA	NA	NA	Yes	Adult_Cortex	2.3e-13	rs12887734:rs12887734;rs12890837
		ALAS1	3	52232102	52248343	1	protein_coding	0.907957	-0.640089	1	17.21	0	NA	NA	NA	NA	Yes	Adult_Cortex:Fetal_Cortex	1.27e-08	rs11717383
		ALDH2	12	112204691	112247782	1	protein_coding	1.73e-06	NA	0	0	0	NA	NA	NA	NA	Yes	Fetal_Cortex	7.09e-10	rs4766428
		ALDOA	16	30064411	30081778	1	protein_coding	0.0248344	-1.30116	0	0	0	NA	NA	NA	NA	Yes	Adult_Cortex:Fetal_Cortex	1.8e-10	rs12691307
		ALKBH5	17	18086392	18113268	1	protein_coding	0.803935	0.479105	0	0	2	4.12e-05	0.000277968	GTEx_v7_Brain_Cerebellum	-	Yes	Adult_Cortex:Fetal_Cortex	6.84e-09	rs8082590
		ALPK3	15	85359911	85416713	1	protein_coding	3.54e-09	1.05641	1	15.81	0	NA	NA	NA	NA	Yes	Adult_Cortex	3.24e-09	rs1051168
		AMBRA1	11	46417964	46615675	-1	protein_coding	0.999972	-0.701715	5	21.3	0	NA	NA	NA	NA	Yes	Adult_Cortex:Fetal_Cortex	2.01e-10	rs7951870
		ANKRD44	2	197831741	198175897	-1	protein_coding	0.775903	NA	6	14.98	0	NA	NA	NA	NA	No	NA	1.89e-08	rs6434928
		ANKRD9	14	102973179	102976136	-1	protein_coding	0.180354	NA	0	0	0	NA	NA	NA	NA	Yes	Fetal_Cortex	2.16e-10	rs12887734
		AP002884.2	11	112130988	112132117	1	protein_coding	NA	NA	0	0	0	NA	NA	NA	NA	Yes	Fetal_Cortex	1.45e-08	rs2514218
		AP002884.3	11	112041253	112071394	1	protein_coding	NA	NA	0	0	0	NA	NA	NA	NA	Yes	Fetal_Cortex	2.63e-08	rs2514218
		APOBEC3C	22	39410088	39416357	1	protein_coding	0.0926246	0.148303	0	0	0	NA	NA	NA	NA	Yes	Adult_Cortex	2.76e-09	rs5757730;rs5757717:rs5757730
		APOPT1	14	104029299	104073860	1	protein_coding	0.000361376	-0.703676	0	0	36	8.94e-08	0.00378963	GTEx_v7_Brain_Putamen_basal_ganglia:GTEx_v6_Brain_Putamen_basal_ganglia	-	No	NA	2.3e-13	rs12887734;rs12890837
		ARL3	10	104433488	104474164	-1	protein_coding	0.716101	-0.600026	1	15.08	260	1e-07	0.000429828	GTEx_v7_Brain_Cerebellar_Hemisphere:GTEx_v7_Brain_Cerebellum:GTEx_v6_Brain_Cerebellum	-	Yes	Adult_Cortex:Fetal_Cortex	1.7e-17	rs4244354;rs284857;rs12244388;rs11191582;rs75012432;rs12764899;rs4244354:rs284857:rs75012432:rs11191582;rs75012432:rs12244388;rs284857:rs11191582:rs12244388;rs12764899:rs12764899:rs12244388:rs79780963:rs7090337
		ARL5B	10	18948334	18970568	1	protein_coding	0.463976	0.319438	0	0	0	NA	NA	NA	NA	Yes	Fetal_Cortex	7.25e-11	rs7893279
		ARL6IP4	12	123464607	123467456	1	protein_coding	0.0112342	-0.527874	1	15.76	25	1.58e-06	0.0166657	GTEx_v6_Brain_Nucleus_accumbens_basal_ganglia	+	No	NA	4.91e-11	rs2102949
		ARMC6	19	19144384	19170563	1	protein_coding	7.24e-07	NA	0	0	0	NA	NA	NA	NA	Yes	Adult_Cortex:Fetal_Cortex	2.52e-08	rs2905426
		ARNT	1	150782181	150849244	-1	protein_coding	0.976348	-1.07282	0	0	0	NA	NA	NA	NA	Yes	Adult_Cortex:Fetal_Cortex	7.22e-08	rs140505938
		ARTN	1	44398992	44402913	1	protein_coding	0.2931	-0.349064	0	0	62	1.08e-12	7.66e-18	GTEx_v7_Brain_Cerebellar_Hemisphere:GTEx_v7_Brain_Cerebellum:GTEx_v7_Brain_Spinal_cord_cervical_c-1:GTEx_v6_Brain_Cerebellar_Hemisphere:GTEx_v6_Brain_Cerebellum	+	Yes	Fetal_Cortex	4.97e-10	rs11210892
		AS3MT	10	104629273	104661656	1	protein_coding	5.09e-07	0.726881	3	18.11	196	9.81e-25	2.29e-18	GTEx_v7_Brain_Anterior_cingulate_cortex_BA24:GTEx_v7_Brain_Caudate_basal_ganglia:GTEx_v7_Brain_Cerebellar_Hemisphere:GTEx_v7_Brain_Cerebellum:GTEx_v7_Brain_Cortex:GTEx_v7_Brain_Frontal_Cortex_BA9:GTEx_v7_Brain_Hippocampus:GTEx_v7_Brain_Hypothalamus:GTEx_v7_Brain_Putamen_basal_ganglia:GTEx_v7_Brain_Spinal_cord_cervical_c-1	+	Yes	Adult_Cortex:Fetal_Cortex	1.7e-17	rs11191582;rs75012432;rs12244388;rs284857;rs12414777;rs12764899;rs7090337;rs4244354:rs284857:rs11191582;rs75012432:rs12244388;rs284857:rs11191582:rs12244388
		ASPHD1	16	29911696	29931185	1	protein_coding	0.120036	-0.52857	0	0	0	NA	NA	NA	NA	Yes	Adult_Cortex:Fetal_Cortex	1.8e-10	rs12691307
		ATP13A1	19	19756007	19774502	-1	protein_coding	0.994474	NA	0	0	0	NA	NA	NA	NA	Yes	Adult_Cortex:Fetal_Cortex	1.01e-08	rs2905426
		ATP2A1	16	28889726	28915830	1	protein_coding	7.04e-09	-0.198598	0	0	0	NA	NA	NA	NA	Yes	Adult_Cortex:Fetal_Cortex	3.8e-10	rs12691307
		ATP6V0A2	12	124196865	124246302	1	protein_coding	4.74e-06	0.215524	0	0	0	NA	NA	NA	NA	Yes	Fetal_Cortex	2.81e-13	rs2102949
		ATPAF2	17	17880723	17942523	-1	protein_coding	0.00143054	-0.70191	4	33	0	NA	NA	NA	NA	Yes	Hippocampus	1.64e-08	rs8082590
		ATXN2L	16	28834356	28848558	1	protein_coding	0.99995	NA	0	0	0	NA	NA	NA	NA	Yes	Adult_Cortex:Fetal_Cortex	2.83e-10	rs12691307
		BAP1	3	52435029	52444366	-1	protein_coding	0.385638	NA	0	0	0	NA	NA	NA	NA	Yes	Adult_Cortex	2.02e-09	rs11717383:rs2535627
		BCL11A	2	60678302	60780702	-1	protein_coding	0.829	-2.0339	0	0	0	NA	NA	NA	NA	Yes	Hippocampus	2.54e-12	rs11682175:rs908730
		BCO2	11	112046190	112095422	1	protein_coding	1.83e-13	-0.120152	0	0	0	NA	NA	NA	NA	Yes	Fetal_Cortex	2.63e-08	rs2514218
		BLM	15	91260558	91358859	1	protein_coding	4.14e-11	-0.398748	0	0	0	NA	NA	NA	NA	Yes	Fetal_Cortex	1.7e-08	rs8027450
		BOLL	2	198591603	198651486	-1	protein_coding	0.00790218	-1.24188	0	0	0	NA	NA	NA	NA	Yes	Hippocampus	2.23e-07	rs6434928
		BZW1	2	201675317	201688569	1	protein_coding	0.744806	NA	0	0	0	NA	NA	NA	NA	Yes	Adult_Cortex	3.6e-13	rs796364;rs74938253:rs796364
		C10orf32	10	104613980	104624718	1	protein_coding	0.0316379	0.490358	1	12.9	184	3.89e-17	2.24e-17	GTEx_v7_Brain_Anterior_cingulate_cortex_BA24:GTEx_v7_Brain_Caudate_basal_ganglia:GTEx_v7_Brain_Cerebellar_Hemisphere:GTEx_v7_Brain_Cerebellum:GTEx_v7_Brain_Cortex:GTEx_v7_Brain_Frontal_Cortex_BA9:GTEx_v7_Brain_Hypothalamus:GTEx_v7_Brain_Nucleus_accumbens_basal_ganglia:GTEx_v7_Brain_Putamen_basal_ganglia:GTEx_v7_Brain_Spinal_cord_cervical_c-1:GTEx_v7_Brain_Substantia_nigra	+	No	NA	1.7e-17	rs11191582;rs75012432;rs12244388;rs284857;rs7090337;rs12764899;rs12414777
		C10orf32-ASMT	10	104614029	104661656	1	protein_coding	NA	NA	3	18.11	0	NA	NA	NA	NA	No	NA	1.6e-14	rs11191582;rs75012432;rs12244388
		C10orf95	10	104209594	104211300	-1	protein_coding	0.0113912	-0.659448	0	0	0	NA	NA	NA	NA	Yes	Fetal_Cortex	3.5e-06	rs4244354
		C12orf65	12	123717463	123742506	1	protein_coding	0.172329	0.226571	2	19.15	0	NA	NA	NA	NA	Yes	Adult_Cortex:Fetal_Cortex	9.49e-14	rs2102949;rs2102949:rs7312955
		C14orf2	14	104378625	104394606	-1	protein_coding	0.658635	0.198762	0	0	0	NA	NA	NA	NA	Yes	Adult_Cortex:Fetal_Cortex	2.3e-13	rs12887734:rs12887734;rs12890837:rs12890837
		C18orf54	18	51884287	51911588	1	protein_coding	6.01e-06	-0.183059	0	0	0	NA	NA	NA	NA	Yes	Adult_Cortex	2.35e-08	rs28758902
		C1orf210	1	43747554	43751288	-1	protein_coding	0.00121964	0.676594	0	0	0	NA	NA	NA	NA	Yes	Adult_Cortex	5.83e-10	rs11210892
		C1orf51	1	150254953	150259505	1	protein_coding	0.804528	0.11871	0	0	0	NA	NA	NA	NA	Yes	Adult_Cortex:Fetal_Cortex	3.91e-08	rs140505938
		C1orf56	1	151020216	151024462	1	protein_coding	0.00131728	0.573501	0	0	0	NA	NA	NA	NA	Yes	Fetal_Cortex	2.48e-07	rs140505938
		C22orf46	22	42084943	42094140	1	protein_coding	NA	-0.442689	0	0	0	NA	NA	NA	NA	Yes	Adult_Cortex:Fetal_Cortex	1.85e-07	rs6002655:rs9607771
		C2orf47	2	200820040	200873263	1	protein_coding	0.00977968	0.253138	1	13.33	0	NA	NA	NA	NA	Yes	Adult_Cortex:Fetal_Cortex	3.6e-13	rs796364;rs11688415;rs74938253;rs74938253:rs796364:rs1367858:rs796364;rs74938253:rs11688415
		C2orf69	2	200775979	200820658	1	protein_coding	0.432172	-0.595155	1	14.48	0	NA	NA	NA	NA	Yes	Adult_Cortex	3.6e-13	rs796364;rs74938253;rs74938253:rs796364
		C2orf82	2	233721980	233743418	1	protein_coding	0.466831	-0.411154	1	12.88	26	8.09e-09	1.35e-19	GTEx_v7_Brain_Amygdala:GTEx_v7_Brain_Anterior_cingulate_cortex_BA24:GTEx_v7_Brain_Caudate_basal_ganglia:GTEx_v7_Brain_Cerebellum:GTEx_v7_Brain_Cortex:GTEx_v7_Brain_Frontal_Cortex_BA9:GTEx_v7_Brain_Hippocampus:GTEx_v7_Brain_Nucleus_accumbens_basal_ganglia:GTEx_v7_Brain_Putamen_basal_ganglia:GTEx_v6_Brain_Frontal_Cortex_BA9	+	Yes	Adult_Cortex	3.15e-12	rs778371;rs6704768;rs895435:rs778371:rs778371;rs895435
		C5orf64	5	60933535	61047590	1	protein_coding	0.0411009	-0.0425245	0	0	0	NA	NA	NA	NA	Yes	Dorsolateral_Prefrontal_Cortex:Hippocampus	2.77e-12	rs10223052:rs4391122
		CA14	1	150229554	150237478	1	protein_coding	1.43e-09	-0.466304	1	12.85	0	NA	NA	NA	NA	Yes	Adult_Cortex:Fetal_Cortex	9.34e-10	rs140505938
		CACNA1C	12	2079952	2802108	1	protein_coding	0.999998	-0.354015	4	17.74	86	7.34e-09	2.93e-06	GTEx_v7_Brain_Cerebellar_Hemisphere:GTEx_v7_Brain_Cerebellum:GTEx_v6_Brain_Cerebellum	-	No	NA	2.63e-17	rs6489351;rs2239037;rs2007044;rs11062159;rs12423277;rs882193
		CACNB2	10	18429606	18830798	1	protein_coding	0.00182034	-0.0423939	3	19.81	0	NA	NA	NA	NA	No	NA	9.95e-11	rs7893279
		CALHM1	10	105213144	105218645	-1	protein_coding	9.36e-05	0.209561	0	0	0	NA	NA	NA	NA	Yes	Adult_Cortex:Fetal_Cortex	2.94e-17	rs4244354:rs284857:rs11191582;rs75012432:rs12244388;rs284857:rs11191582:rs12244388:rs79780963:rs7090337:rs75012432:rs12244388;rs12764899:rs12764899
		CALHM2	10	105206543	105212660	-1	protein_coding	5.29e-07	-0.689941	0	0	0	NA	NA	NA	NA	Yes	Adult_Cortex:Fetal_Cortex	2.94e-17	rs4244354:rs284857:rs11191582;rs75012432:rs12244388;rs284857:rs11191582:rs12244388:rs79780963:rs7090337:rs75012432:rs12244388;rs12764899:rs12764899
		CALHM3	10	105232561	105238997	-1	protein_coding	NA	-0.0520148	0	0	0	NA	NA	NA	NA	Yes	Adult_Cortex	5.76e-15	rs11191582:rs12244388:rs11191582;rs75012432
		CCDC134	22	42196683	42222303	1	protein_coding	0.000741173	0.32496	0	0	0	NA	NA	NA	NA	Yes	Fetal_Cortex	1.85e-07	rs6002655
		CCDC150	2	197504278	197628214	1	protein_coding	3.8e-24	-0.477102	0	0	0	NA	NA	NA	NA	Yes	Fetal_Cortex	7.67e-11	rs6434928
		CCDC62	12	123258874	123312075	1	protein_coding	1.44e-12	-0.176641	0	0	0	NA	NA	NA	NA	Yes	Adult_Cortex	2.81e-13	rs2102949:rs7312955
		CCDC92	12	124403207	124457378	-1	protein_coding	0.36885	NA	0	0	0	NA	NA	NA	NA	Yes	Adult_Cortex	8.33e-09	rs7312955:rs2102949
		CD2BP2	16	30362087	30366682	-1	protein_coding	0.000336174	-1.35975	0	0	0	NA	NA	NA	NA	Yes	Adult_Cortex	NA	rs12691307
		CDC23	5	137523339	137549032	-1	protein_coding	0.999308	-0.645531	0	0	0	NA	NA	NA	NA	Yes	Adult_Cortex:Fetal_Cortex	7.62e-08	rs3849046
		CDC25C	5	137620954	137674044	-1	protein_coding	3.01e-08	-0.356716	0	0	0	NA	NA	NA	NA	Yes	Fetal_Cortex	7.62e-08	rs3849046
		CDIPT	16	29869678	29875057	-1	protein_coding	0.193883	-0.675994	0	0	0	NA	NA	NA	NA	Yes	Adult_Cortex:Fetal_Cortex	1.8e-10	rs12691307
		CDK2AP1	12	123745528	123756881	-1	protein_coding	0.742361	NA	0	0	0	NA	NA	NA	NA	Yes	Fetal_Cortex	2.81e-13	rs2102949
		CHRNA3	15	78885394	78913637	-1	protein_coding	0.00706164	0.0115733	0	0	13	1.27e-06	3.28e-22	GTEx_v7_Brain_Caudate_basal_ganglia:GTEx_v7_Brain_Nucleus_accumbens_basal_ganglia	+	No	NA	1.87e-12	rs8042374
		CHRNA5	15	78857862	78887611	1	protein_coding	2.41e-06	0.421142	0	0	59	1.2e-07	2.68e-15	GTEx_v7_Brain_Frontal_Cortex_BA9:GTEx_v7_Brain_Hippocampus:GTEx_v7_Brain_Hypothalamus:GTEx_v7_Brain_Nucleus_accumbens_basal_ganglia:GTEx_v7_Brain_Putamen_basal_ganglia:GTEx_v6_Brain_Cerebellar_Hemisphere:GTEx_v6_Brain_Nucleus_accumbens_basal_ganglia	+	No	NA	1.87e-12	rs8042374
		CILP2	19	19649057	19657468	1	protein_coding	0.000278936	-0.132917	0	0	68	1.44e-06	7.4e-05	GTEx_v7_Brain_Caudate_basal_ganglia:GTEx_v7_Brain_Nucleus_accumbens_basal_ganglia:GTEx_v6_Brain_Caudate_basal_ganglia	+	Yes	Adult_Cortex:Fetal_Cortex	1.1e-08	rs2905426
		CKB	14	103985996	103989448	-1	protein_coding	0.850845	NA	0	0	0	NA	NA	NA	NA	Yes	Adult_Cortex:Fetal_Cortex	2.3e-13	rs12887734:rs12887734;rs12890837:rs12890837
		CLIP1	12	122755979	122907179	-1	protein_coding	0.968496	0.285418	0	0	0	NA	NA	NA	NA	Yes	Adult_Cortex:Fetal_Cortex	2.81e-13	rs2102949:rs7312955
		CLK1	2	201717732	201729422	-1	protein_coding	0.0953475	-0.863111	0	0	0	NA	NA	NA	NA	Yes	Adult_Cortex	3.6e-13	rs796364;rs74938253:rs796364
		CNNM2	10	104678050	104849978	1	protein_coding	0.994106	-0.511524	3	17.62	0	NA	NA	NA	NA	No	NA	9.11e-16	rs11191582;rs75012432;rs12244388
		CNTN4	3	2140497	3099645	1	protein_coding	0.996606	3.21872	2	16.38	2	1.2e-06	0.0382867	GTEx_v6_Brain_Anterior_cingulate_cortex_BA24	+	No	NA	2.47e-10	rs11708578;rs17194490;rs35346733
		CREB3L1	11	46299212	46342972	1	protein_coding	0.399379	NA	1	19.23	0	NA	NA	NA	NA	No	NA	NA	rs7951870
		CSDC2	22	41956767	41973745	1	protein_coding	0.0798035	0.319356	0	0	16	6.07e-06	6.16e-10	GTEx_v7_Brain_Frontal_Cortex_BA9	+	No	NA	2.65e-07	rs9607771
		CTC-260F20.3	19	19627036	19646885	1	protein_coding	NA	NA	0	0	0	NA	NA	NA	NA	Yes	Adult_Cortex	1.01e-08	rs2905426
		CTNNA1	5	137946656	138270723	1	protein_coding	0.970554	-0.172314	1	16.99	0	NA	NA	NA	NA	Yes	Adult_Cortex:Fetal_Cortex	4.04e-08	rs3849046
		CTSK	1	150768684	150780799	-1	protein_coding	0.000135211	-0.588567	0	0	0	NA	NA	NA	NA	Yes	Adult_Cortex	7.22e-08	rs140505938
		CUEDC2	10	104183002	104192418	-1	protein_coding	0.0719074	-0.180116	0	0	0	NA	NA	NA	NA	Yes	Adult_Cortex:Fetal_Cortex	2.03e-09	rs4244354
		CXXC5	5	139026884	139063467	1	protein_coding	0.795355	NA	0	0	0	NA	NA	NA	NA	Yes	Adult_Cortex:Fetal_Cortex	4.04e-08	rs3849046
		CYB561D2	3	50388126	50395891	1	protein_coding	0.0147105	-0.298456	0	0	0	NA	NA	NA	NA	Yes	Adult_Cortex	1.58e-08	rs11717383
		CYP17A1	10	104590288	104597290	-1	protein_coding	0.0350306	0.086682	1	12.94	0	NA	NA	NA	NA	Yes	Adult_Cortex	1.7e-17	rs12244388;rs284857;rs4244354:rs284857:rs75012432:rs11191582:rs12244388:rs12244388;rs284857:rs11191582;rs75012432:rs12244388;rs12764899:rs12764899:rs79780963:rs7090337
		CYP2D6	22	42522501	42526908	-1	protein_coding	9.23e-10	0.153954	0	0	117	6.97e-33	1.97e-25	GTEx_v7_Brain_Amygdala:GTEx_v7_Brain_Anterior_cingulate_cortex_BA24:GTEx_v7_Brain_Caudate_basal_ganglia:GTEx_v7_Brain_Cerebellar_Hemisphere:GTEx_v7_Brain_Cerebellum:GTEx_v7_Brain_Cortex:GTEx_v7_Brain_Frontal_Cortex_BA9:GTEx_v7_Brain_Hippocampus:GTEx_v7_Brain_Hypothalamus:GTEx_v7_Brain_Nucleus_accumbens_basal_ganglia:GTEx_v7_Brain_Putamen_basal_ganglia:GTEx_v7_Brain_Spinal_cord_cervical_c-1:GTEx_v…	-	No	NA	1.48e-09	rs6002655
		DCP1B	12	2055220	2113701	-1	protein_coding	5.32e-07	0.164044	0	0	0	NA	NA	NA	NA	Yes	Adult_Cortex:Fetal_Cortex	1.65e-16	rs2007044;rs11062159:rs2239037:rs2007044;rs12423277:rs11062159:rs2007044;rs11062159;rs12423277:rs11062159;rs12423277;rs6489351:rs12423277:rs2239063
		DDX55	12	124086624	124105488	1	protein_coding	6.01e-06	1.21512	0	0	0	NA	NA	NA	NA	Yes	Adult_Cortex:Fetal_Cortex	2.81e-13	rs2102949
		DENR	12	123237321	123255611	1	protein_coding	0.846253	-0.665629	0	0	0	NA	NA	NA	NA	Yes	Fetal_Cortex	2.81e-13	rs2102949
		DEPDC1B	5	59892739	59996017	-1	protein_coding	2.29e-05	-0.136419	0	0	89	5.1e-06	3.34e-05	GTEx_v7_Brain_Cerebellar_Hemisphere:GTEx_v7_Brain_Cerebellum	-	Yes	Adult_Cortex:Fetal_Cortex	6.63e-13	rs4391122;rs171748;rs159544;rs159544:rs4391122
		DESI1	22	41994032	42017100	-1	protein_coding	0.0937225	-0.0430032	0	0	0	NA	NA	NA	NA	Yes	Fetal_Cortex	NA	rs9607771
		DGKI	7	137065783	137531838	-1	protein_coding	0.738016	-0.0814026	2	16.87	0	NA	NA	NA	NA	No	NA	1.64e-08	rs3735025
		DGKZ	11	46354455	46402104	1	protein_coding	0.998143	-0.438701	1	19.23	0	NA	NA	NA	NA	Yes	Fetal_Cortex	3.03e-10	rs7951870
		DIMT1	5	61683081	61699766	-1	protein_coding	1.47e-05	-0.237276	0	0	0	NA	NA	NA	NA	Yes	Adult_Cortex:Fetal_Cortex	6.63e-13	rs159544:rs4391122
		DMAP1	1	44679127	44686353	1	protein_coding	0.336142	-0.216508	0	0	8	1.96e-07	0.00221696	GTEx_v6_Brain_Putamen_basal_ganglia	+	No	NA	0.000162	rs11210892
		DNAH1	3	52350335	52434507	1	protein_coding	4.42e-20	-0.0979141	0	0	0	NA	NA	NA	NA	Yes	Adult_Cortex:Fetal_Cortex	1.27e-08	rs11717383
		DNAH10	12	124247042	124420753	1	protein_coding	4.14e-37	-0.520605	0	0	3	8.89e-06	0.0156982	GTEx_v6_Brain_Cerebellum	-	No	NA	1.05e-07	rs2102949
		DNAJB7	22	41255553	41258130	-1	protein_coding	2.09e-11	0.355457	0	0	0	NA	NA	NA	NA	Yes	Adult_Cortex:Fetal_Cortex	NA	rs9607771
		DNAJC18	5	138744279	138780180	-1	protein_coding	0.00546933	-2.00445	0	0	0	NA	NA	NA	NA	Yes	Adult_Cortex:Fetal_Cortex	4.04e-08	rs3849046
		DNAJC19	3	180701497	180707562	-1	protein_coding	0.0144037	-0.796483	0	0	0	NA	NA	NA	NA	Yes	Fetal_Cortex	3.16e-09	rs34796896
		DPH1	17	1933404	1946724	1	protein_coding	2.34e-08	NA	0	0	0	NA	NA	NA	NA	Yes	Adult_Cortex:Fetal_Cortex	4.69e-09	rs4523957
		DPYD	1	97543299	98386605	-1	protein_coding	4.19e-09	0.587602	5	23.7	0	NA	NA	NA	NA	Yes	Hippocampus:Adult_Cortex:Fetal_Cortex	2.79e-17	rs4271249;rs1702294;rs7526108;rs61786697;rs7526108:rs1702294;rs2802525:rs61786697:rs1702294;rs2802525;rs61786697:rs1702294;rs1198575:rs1702294
		DRD2	11	113280318	113346413	-1	protein_coding	0.733264	NA	1	17.76	0	NA	NA	NA	NA	No	NA	2.71e-08	rs2514218
		DRG2	17	17991200	18011285	1	protein_coding	0.148077	-0.609767	2	17.73	5	3.57e-06	0.000216258	GTEx_v7_Brain_Cortex	-	No	NA	1.28e-07	rs8082590
		ECM1	1	150480538	150486265	1	protein_coding	7.33e-08	0.615279	0	0	0	NA	NA	NA	NA	Yes	Adult_Cortex:Fetal_Cortex	3.91e-08	rs140505938
		EGR1	5	137801179	137805004	1	protein_coding	0.674345	-0.140244	0	0	0	NA	NA	NA	NA	Yes	Adult_Cortex:Fetal_Cortex	4.04e-08	rs3849046
		EIF2B1	12	124104953	124118313	-1	protein_coding	0.104796	1.41411	0	0	0	NA	NA	NA	NA	Yes	Fetal_Cortex	2.81e-13	rs2102949
		EIF4E2	2	233414762	233448354	1	protein_coding	0.919559	-0.479488	0	0	0	NA	NA	NA	NA	Yes	Adult_Cortex	3.27e-11	rs6704768;rs778371:rs6704768
		EIF5	14	103799881	103811362	1	protein_coding	0.90786	1.42789	0	0	0	NA	NA	NA	NA	Yes	Adult_Cortex:Fetal_Cortex	7.94e-13	rs12887734
		ELOVL1	1	43829068	43833696	-1	protein_coding	0.223415	NA	0	0	0	NA	NA	NA	NA	Yes	Adult_Cortex:Fetal_Cortex	5.83e-10	rs11210892
		ELOVL3	10	103986085	103989346	1	protein_coding	0.0100894	-0.633403	0	0	0	NA	NA	NA	NA	Yes	Hippocampus:Adult_Cortex:Fetal_Cortex	1.01e-08	rs4244354
		ELOVL7	5	60047618	60140216	-1	protein_coding	0.00156092	-0.509657	2	14.93	0	NA	NA	NA	NA	Yes	Adult_Cortex	6.78e-06	rs159544
		ENO1	1	8921061	8939308	-1	protein_coding	0.0103734	-0.884759	0	0	0	NA	NA	NA	NA	Yes	Adult_Cortex:Fetal_Cortex	8.24e-09	rs301797
		EP300	22	41487790	41576081	1	protein_coding	1	NA	3	14.74	54	3.37e-06	0.00622248	GTEx_v7_Brain_Cerebellum	+	No	NA	5.17e-09	rs9607771
		ERCC8	5	60169658	60240900	-1	protein_coding	8.57e-09	1.00092	1	16.17	0	NA	NA	NA	NA	Yes	Adult_Cortex:Fetal_Cortex	6.63e-13	rs159544;rs159544:rs4391122
		ERP29	12	112451120	112461255	1	protein_coding	0.470649	-0.618385	0	0	0	NA	NA	NA	NA	Yes	Fetal_Cortex	7.09e-10	rs4766428
		ESAM	11	124622026	124632186	-1	protein_coding	0.191979	NA	1	12.44	0	NA	NA	NA	NA	No	NA	2.99e-07	rs1940171
		ETF1	5	137841784	137878989	-1	protein_coding	0.998925	-1.33722	2	13.64	0	NA	NA	NA	NA	No	NA	2.26e-07	rs3849046
		FAM101A	12	124457788	124800570	1	protein_coding	0.212634	0.253239	0	0	0	NA	NA	NA	NA	Yes	Adult_Cortex	8.33e-09	rs7312955:rs2102949
		FAM109B	22	42470255	42475445	1	protein_coding	0.000109677	0.439359	1	19.03	0	NA	NA	NA	NA	Yes	Adult_Cortex	1.85e-07	rs6002655
		FAM180B	11	47608198	47610746	1	protein_coding	0.315838	NA	0	0	0	NA	NA	NA	NA	Yes	Adult_Cortex	2.42e-10	rs7951870
		FAM216A	12	110906169	110928190	1	protein_coding	0.0011163	-0.85449	0	0	0	NA	NA	NA	NA	Yes	Fetal_Cortex	7.09e-10	rs4766428
		FAM57B	16	30035748	30064299	-1	protein_coding	0.285736	NA	0	0	0	NA	NA	NA	NA	Yes	Adult_Cortex:Fetal_Cortex	1.8e-10	rs12691307
		FANCL	2	58386378	58468507	-1	protein_coding	2.1e-08	NA	3	18.41	0	NA	NA	NA	NA	No	NA	1.84e-10	rs7596038
		FBRS	16	30669752	30682135	1	protein_coding	0.981525	NA	0	0	0	NA	NA	NA	NA	Yes	Adult_Cortex:Fetal_Cortex	2.83e-10	rs12691307
		FBXL15	10	104178946	104182893	1	protein_coding	0.00210112	-1.73975	0	0	0	NA	NA	NA	NA	Yes	Adult_Cortex:Fetal_Cortex	3.5e-06	rs4244354
		FES	15	91426925	91439006	1	protein_coding	2.77e-05	NA	2	16.83	0	NA	NA	NA	NA	No	NA	2.3e-12	rs4702
		FKBP4	12	2904119	2914576	1	protein_coding	0.927473	NA	0	0	0	NA	NA	NA	NA	Yes	Adult_Cortex:Fetal_Cortex	1.65e-16	rs2007044;rs12423277:rs2007044;rs11062159:rs2239037
		FTCDNL1	2	200625267	200715896	-1	protein_coding	NA	NA	0	0	222	5.67e-08	1.37e-23	GTEx_v7_Brain_Anterior_cingulate_cortex_BA24:GTEx_v7_Brain_Caudate_basal_ganglia:GTEx_v7_Brain_Cerebellum:GTEx_v7_Brain_Frontal_Cortex_BA9:GTEx_v7_Brain_Hippocampus:GTEx_v7_Brain_Hypothalamus:GTEx_v7_Brain_Putamen_basal_ganglia:GTEx_v6_Brain_Frontal_Cortex_BA9	-	No	NA	5.89e-14	rs796364;rs74938253;rs11688415;rs1367858
		FTSJ2	7	2273866	2281840	-1	protein_coding	1.97e-05	0.0965956	0	0	112	3.9e-08	6.58e-11	GTEx_v7_Brain_Cerebellar_Hemisphere:GTEx_v7_Brain_Cerebellum:GTEx_v7_Brain_Putamen_basal_ganglia	-	Yes	Fetal_Cortex	6.43e-14	rs58120505;rs3778987
		FURIN	15	91411822	91426688	1	protein_coding	0.999933	-0.15638	4	16.83	0	NA	NA	NA	NA	No	NA	2.3e-12	rs8027450;rs4702
		FXR1	3	180585929	180700541	1	protein_coding	0.999992	-1.75887	1	16.5	0	NA	NA	NA	NA	No	NA	3.83e-10	rs34796896
		GABARAPL3	15	90890819	90892669	-1	protein_coding	0.019406	NA	0	0	0	NA	NA	NA	NA	Yes	Fetal_Cortex	1.7e-08	rs8027450
		GATAD2A	19	19496635	19619740	1	protein_coding	0.995363	-0.496926	2	14.83	0	NA	NA	NA	NA	Yes	Adult_Cortex:Fetal_Cortex	2.14e-08	rs2905426
		GBF1	10	104005289	104142656	1	protein_coding	4.12e-07	-0.0780151	0	0	0	NA	NA	NA	NA	Yes	Fetal_Cortex	3.5e-06	rs4244354
		GDPD3	16	30116131	30125177	-1	protein_coding	1.05e-07	-0.375161	0	0	32	1.44e-07	3.91e-07	GTEx_v7_Brain_Cerebellum	+	No	NA	1.3e-10	rs12691307
		GID4	17	17942606	17971718	1	protein_coding	0.937456	-1.87294	3	15.62	0	NA	NA	NA	NA	Yes	Hippocampus	1.64e-08	rs8082590
		GIGYF2	2	233562009	233725285	1	protein_coding	1	-0.484434	0	0	0	NA	NA	NA	NA	Yes	Adult_Cortex	3.27e-11	rs6704768;rs778371:rs6704768
		GLRA1	5	151202074	151304403	-1	protein_coding	0.0764925	-0.170705	0	0	25	1.49e-05	1.18e-06	GTEx_v7_Brain_Cerebellar_Hemisphere	+	No	NA	1.06e-08	rs10515678
		GLT8D1	3	52728505	52740048	-1	protein_coding	0.00348978	NA	0	0	2	1.79e-05	0.0129352	GTEx_v7_Brain_Frontal_Cortex_BA9	-	No	NA	1.88e-07	rs2535627
		GLYCTK	3	52321105	52329272	1	protein_coding	1.36e-06	-0.331397	0	0	127	7.36e-10	4.91e-06	GTEx_v7_Brain_Amygdala:GTEx_v7_Brain_Anterior_cingulate_cortex_BA24:GTEx_v7_Brain_Cerebellar_Hemisphere:GTEx_v7_Brain_Cerebellum:GTEx_v7_Brain_Hippocampus:GTEx_v6_Brain_Cerebellum:GTEx_v6_Brain_Hippocampus	+	Yes	Adult_Cortex:Fetal_Cortex	3.96e-11	rs11717383;rs2535627;rs2581827
		GNL3	3	52715172	52728508	1	protein_coding	1.54e-09	NA	0	0	227	1.86e-17	2.1e-13	GTEx_v7_Brain_Cerebellar_Hemisphere:GTEx_v7_Brain_Cerebellum:GTEx_v7_Brain_Frontal_Cortex_BA9:GTEx_v6_Brain_Cerebellar_Hemisphere:GTEx_v6_Brain_Cerebellum	+	No	NA	3.96e-11	rs11717383;rs2535627;rs2581827
		GPN3	12	110890289	110907073	-1	protein_coding	0.000100472	-0.618749	0	0	0	NA	NA	NA	NA	Yes	Fetal_Cortex	7.09e-10	rs4766428
		GRIA1	5	152869175	153193429	1	protein_coding	0.999436	-1.29549	0	0	0	NA	NA	NA	NA	Yes	Adult_Cortex:Fetal_Cortex	1.02e-09	rs10515678:rs2910032:rs2973155
		GRIN2A	16	9852376	10276611	-1	protein_coding	0.998045	-1.13815	8	21	0	NA	NA	NA	NA	No	NA	3.65e-07	rs9922678
		GRM3	7	86273230	86494200	1	protein_coding	0.98471	-0.444756	0	0	0	NA	NA	NA	NA	Yes	Adult_Cortex	3.19e-09	rs12704290
		GTF2H3	12	124118375	124147153	1	protein_coding	1.59e-05	-0.673058	0	0	0	NA	NA	NA	NA	Yes	Fetal_Cortex	2.81e-13	rs2102949
		GTPBP1	22	39101728	39134304	1	protein_coding	0.996189	-1.44819	0	0	0	NA	NA	NA	NA	Yes	Fetal_Cortex	9.73e-10	rs133047
		H6PD	1	9294834	9331396	1	protein_coding	0.000111404	3.25103	0	0	0	NA	NA	NA	NA	Yes	Adult_Cortex	1.06e-08	rs301797
		HAPLN4	19	19366450	19373605	-1	protein_coding	0.0326848	0.204998	0	0	65	2.72e-06	0.000190422	GTEx_v7_Brain_Cerebellum	+	No	NA	6.92e-09	rs2905426
		HARBI1	11	46624411	46639459	-1	protein_coding	0.00570134	-0.629323	1	14.54	0	NA	NA	NA	NA	No	NA	6.52e-09	rs7951870
		HDDC3	15	91474148	91475799	-1	protein_coding	0.0718306	-0.13281	0	0	0	NA	NA	NA	NA	Yes	Adult_Cortex:Fetal_Cortex	1.7e-08	rs8027450
		HIP1R	12	123319000	123347507	1	protein_coding	1.44e-06	-0.568881	0	0	0	NA	NA	NA	NA	Yes	Adult_Cortex:Fetal_Cortex	2.81e-13	rs2102949:rs7312955
		HIRIP3	16	30003645	30007757	-1	protein_coding	0.0190028	-1.20371	2	14.46	0	NA	NA	NA	NA	Yes	Adult_Cortex:Fetal_Cortex	1.8e-10	rs12691307
		HIST2H2AA3	1	149813505	149814478	-1	protein_coding	NA	NA	0	0	0	NA	NA	NA	NA	Yes	Fetal_Cortex	2.48e-07	rs140505938
		HIST2H2AA4	1	149822643	149823191	1	protein_coding	NA	-0.503104	0	0	0	NA	NA	NA	NA	Yes	Adult_Cortex	3.91e-08	rs140505938
		HIST2H3A	1	149824181	149825836	1	protein_coding	NA	-1.52564	0	0	0	NA	NA	NA	NA	Yes	Adult_Cortex	3.91e-08	rs140505938
		HIST2H3C	1	149811110	149812765	-1	protein_coding	NA	-1.50971	0	0	0	NA	NA	NA	NA	Yes	Fetal_Cortex	2.48e-07	rs140505938
		HNRNPA0	5	137087075	137090039	-1	protein_coding	0.863701	-1.1009	0	0	0	NA	NA	NA	NA	Yes	Fetal_Cortex	4.04e-08	rs3849046
		HPS6	10	103825147	103827792	1	protein_coding	0.301742	-0.08466	0	0	0	NA	NA	NA	NA	Yes	Adult_Cortex	3.5e-06	rs4244354
		HSPA9	5	137890571	137911133	-1	protein_coding	0.981119	-0.307165	1	14.04	0	NA	NA	NA	NA	Yes	Adult_Cortex:Fetal_Cortex	7.69e-08	rs3849046
		HSPE1	2	198364718	198368181	1	protein_coding	0.787528	-0.835658	0	0	0	NA	NA	NA	NA	Yes	Adult_Cortex:Fetal_Cortex	7.67e-11	rs6434928
		HSPE1-MOB4	2	198365137	198415450	1	protein_coding	0.889798	NA	0	0	0	NA	NA	NA	NA	Yes	Adult_Cortex:Fetal_Cortex	7.67e-11	rs6434928
		HYAL2	3	50355221	50360337	-1	protein_coding	0.0206315	-1.37438	0	0	0	NA	NA	NA	NA	Yes	Adult_Cortex:Fetal_Cortex	1.31e-08	rs11717383
		IFT81	12	110562140	110656602	1	protein_coding	5.76e-07	-0.471138	0	0	0	NA	NA	NA	NA	Yes	Fetal_Cortex	7.09e-10	rs4766428
		IGSF9B	11	133778459	133826880	-1	protein_coding	0.999873	NA	0	0	29	5.64e-07	4.64e-05	GTEx_v7_Brain_Cerebellum	-	Yes	Adult_Cortex:Fetal_Cortex	1.23e-11	rs75059851;rs612823
		IMMP2L	7	110303110	111202573	-1	protein_coding	0.0407609	-0.338556	4	17.76	0	NA	NA	NA	NA	No	NA	5.03e-11	rs37742;rs13240464
		INA	10	105036920	105050108	1	protein_coding	0.292917	-0.860661	0	0	0	NA	NA	NA	NA	Yes	Adult_Cortex:Fetal_Cortex	2.94e-17	rs4244354:rs284857:rs75012432:rs11191582;rs75012432:rs12244388;rs284857:rs11191582:rs12244388;rs12764899:rs12764899:rs12244388:rs79780963:rs7090337
		INO80E	16	30006615	30017114	1	protein_coding	0.0174147	-1.07729	2	14.46	62	1.19e-13	2.52e-09	GTEx_v7_Brain_Caudate_basal_ganglia:GTEx_v7_Brain_Cerebellar_Hemisphere:GTEx_v7_Brain_Cerebellum:GTEx_v7_Brain_Cortex:GTEx_v6_Brain_Cerebellum	+	Yes	Adult_Cortex:Fetal_Cortex	1.3e-10	rs12691307
		INPP5D	2	233924677	234116549	1	protein_coding	0.167431	NA	0	0	0	NA	NA	NA	NA	Yes	Adult_Cortex	3.27e-11	rs6704768;rs778371:rs6704768
		IPO11	5	61699799	61924409	1	protein_coding	0.996457	0.432792	0	0	0	NA	NA	NA	NA	Yes	Adult_Cortex:Fetal_Cortex	6.63e-13	rs159544:rs4391122
		IREB2	15	78729773	78793798	1	protein_coding	1	0.131406	0	0	0	NA	NA	NA	NA	Yes	Adult_Cortex:Fetal_Cortex	1.14e-09	rs8042374
		ITIH1	3	52811603	52826078	1	protein_coding	4.79e-18	-0.271541	0	0	0	NA	NA	NA	NA	Yes	Adult_Cortex:Fetal_Cortex	6.15e-09	rs2581827
		ITIH4	3	52846991	52865495	-1	protein_coding	4.63e-05	0.372344	1	19.25	97	4.6e-18	4.78e-13	GTEx_v7_Brain_Amygdala:GTEx_v7_Brain_Anterior_cingulate_cortex_BA24:GTEx_v7_Brain_Caudate_basal_ganglia:GTEx_v7_Brain_Cerebellar_Hemisphere:GTEx_v7_Brain_Cerebellum:GTEx_v7_Brain_Cortex:GTEx_v7_Brain_Frontal_Cortex_BA9:GTEx_v7_Brain_Hippocampus:GTEx_v7_Brain_Hypothalamus:GTEx_v7_Brain_Nucleus_accumbens_basal_ganglia:GTEx_v7_Brain_Putamen_basal_ganglia:GTEx_v7_Brain_Spinal_cord_cervical_c-1:GTEx_v…	-	No	NA	2.95e-09	rs2581827;rs2535627;rs11717383
		JAM3	11	133938820	134021896	1	protein_coding	0.000178704	0.250897	0	0	0	NA	NA	NA	NA	Yes	Adult_Cortex:Fetal_Cortex	1.23e-11	rs75059851
		KBTBD4	11	47593749	47600567	-1	protein_coding	0.0180744	-0.492621	0	0	0	NA	NA	NA	NA	Yes	Adult_Cortex	2.42e-10	rs7951870
		KCNN1	19	18062102	18110889	1	protein_coding	0.9317	NA	0	0	0	NA	NA	NA	NA	Yes	Fetal_Cortex	7.34e-08	rs2905426
		KCTD18	2	201353675	201384507	-1	protein_coding	0.000526111	0.24644	0	0	0	NA	NA	NA	NA	Yes	Adult_Cortex:Fetal_Cortex	2.27e-13	rs796364;rs74938253:rs796364:rs796364;rs11688415;rs74938253:rs1367858
		KDM2B	12	121866900	122018920	-1	protein_coding	0.999786	-0.426754	0	0	0	NA	NA	NA	NA	Yes	Adult_Cortex:Fetal_Cortex	2.81e-13	rs2102949
		KDM3B	5	137688285	137772717	1	protein_coding	1	0.0661184	0	0	0	NA	NA	NA	NA	Yes	Adult_Cortex:Fetal_Cortex	7.62e-08	rs3849046
		KDM4A	1	44115829	44171186	1	protein_coding	0.999994	-1.02943	1	13.86	0	NA	NA	NA	NA	No	NA	0.001438	rs11210892
		KIF22	16	29802040	29816706	1	protein_coding	4.4e-06	-0.0873485	0	0	0	NA	NA	NA	NA	Yes	Adult_Cortex:Fetal_Cortex	1.8e-10	rs12691307
		KLC1	14	104028233	104167888	1	protein_coding	0.514955	NA	1	19.98	0	NA	NA	NA	NA	No	NA	3.88e-11	rs12887734;rs12890837
		KMT2E	7	104654626	104754808	1	protein_coding	1	-0.608756	0	0	0	NA	NA	NA	NA	Yes	Dorsolateral_Prefrontal_Cortex:Hippocampus:Adult_Cortex:Fetal_Cortex	2.46e-09	rs6466055
		KNTC1	12	123011793	123110943	1	protein_coding	4.78e-32	-0.251481	0	0	0	NA	NA	NA	NA	Yes	Adult_Cortex:Fetal_Cortex	9.49e-14	rs2102949:rs7312955
		L3MBTL2	22	41601209	41627275	1	protein_coding	0.013028	-0.618259	1	18.58	0	NA	NA	NA	NA	No	NA	2.38e-08	rs9607771
		LDB1	10	103867317	103880210	-1	protein_coding	0.879454	NA	0	0	0	NA	NA	NA	NA	Yes	Adult_Cortex:Fetal_Cortex	8.24e-12	rs4244354:rs284857:rs12244388;rs284857:rs11191582;rs75012432
		LLGL1	17	18128901	18148189	1	protein_coding	0.977463	NA	0	0	0	NA	NA	NA	NA	Yes	Adult_Cortex:Fetal_Cortex	3.06e-08	rs8082590
		LRRC48	17	17876127	17920203	1	protein_coding	6.09e-06	0.121792	1	33	175	2.28e-06	0.00802067	GTEx_v7_Brain_Cerebellar_Hemisphere:GTEx_v7_Brain_Nucleus_accumbens_basal_ganglia	+	Yes	Adult_Cortex:Fetal_Cortex	6.84e-09	rs8082590
		LRRN3	7	110731062	110765510	1	protein_coding	0.686452	-0.295742	0	0	0	NA	NA	NA	NA	Yes	Adult_Cortex	1.55e-07	rs13240464:rs37742
		LRRTM2	5	138204612	138211057	-1	protein_coding	0.923559	-1.4797	0	0	0	NA	NA	NA	NA	Yes	Adult_Cortex:Fetal_Cortex	4.04e-08	rs3849046
		MAD1L1	7	1855429	2272878	-1	protein_coding	2.04e-10	-0.0844627	2	17.29	0	NA	NA	NA	NA	No	NA	6.01e-10	rs58120505
		MAPK3	16	30125426	30134827	-1	protein_coding	0.409692	NA	0	0	35	8.01e-10	6.95e-06	GTEx_v7_Brain_Cortex:GTEx_v7_Brain_Frontal_Cortex_BA9:GTEx_v6_Brain_Cortex:GTEx_v6_Brain_Frontal_Cortex_BA9	+	Yes	Adult_Cortex:Fetal_Cortex	1.3e-10	rs12691307
		MARK3	14	103851729	103970168	1	protein_coding	6.11e-05	-0.0999703	0	0	2	1.9e-06	0.01748	GTEx_v7_Brain_Spinal_cord_cervical_c-1	NA	Yes	Adult_Cortex:Fetal_Cortex	2.3e-13	rs12887734
		MARS2	2	198570087	198573113	1	protein_coding	1.42e-06	-0.302062	1	16.33	0	NA	NA	NA	NA	Yes	Adult_Cortex:Fetal_Cortex	1.6e-10	rs6434928
		MATR3	5	138609441	138667360	1	protein_coding	0.999819	0.0631554	0	0	0	NA	NA	NA	NA	Yes	Adult_Cortex:Fetal_Cortex	4.04e-08	rs3849046
		MAU2	19	19431490	19469563	1	protein_coding	0.999718	0.0144236	2	16.89	0	NA	NA	NA	NA	No	NA	8.21e-08	rs2905426
		MAZ	16	29817427	29823649	1	protein_coding	0.95397	NA	0	0	0	NA	NA	NA	NA	Yes	Adult_Cortex:Fetal_Cortex	1.8e-10	rs12691307
		MCHR1	22	41074754	41078818	1	protein_coding	0.00114839	-0.0810065	0	0	0	NA	NA	NA	NA	Yes	Adult_Cortex	9.73e-10	rs5757730;rs5757717:rs5757730:rs133047:rs9607771
		MED8	1	43849588	43855479	-1	protein_coding	8.16e-06	0.403723	0	0	0	NA	NA	NA	NA	Yes	Adult_Cortex:Fetal_Cortex	5.69e-10	rs11210892
		MEF2B	19	19256377	19303400	-1	protein_coding	0.590447	NA	0	0	0	NA	NA	NA	NA	Yes	Adult_Cortex:Fetal_Cortex	2.52e-08	rs2905426
		MEF2BNB	19	19287712	19303400	-1	protein_coding	NA	0.579437	0	0	0	NA	NA	NA	NA	Yes	Adult_Cortex:Fetal_Cortex	2.52e-08	rs2905426
		MEF2BNB-MEF2B	19	19256376	19302967	-1	protein_coding	0.247288	-0.149548	0	0	0	NA	NA	NA	NA	Yes	Adult_Cortex:Fetal_Cortex	2.52e-08	rs2905426
		MEI1	22	42095503	42195460	1	protein_coding	1.22e-08	0.500155	0	0	0	NA	NA	NA	NA	Yes	Adult_Cortex:Fetal_Cortex	1.85e-07	rs6002655
		MIEF1	22	39895437	39914137	1	protein_coding	0.0628938	-0.368026	0	0	0	NA	NA	NA	NA	Yes	Adult_Cortex:Fetal_Cortex	2.41e-10	rs133047:rs5757730;rs5757717:rs5757730:rs5995756;rs8139773:rs5995756:rs9607771
		MLLT11	1	151030234	151040970	1	protein_coding	0.473312	-1.61676	0	0	0	NA	NA	NA	NA	Yes	Fetal_Cortex	7.22e-08	rs140505938
		MLXIP	12	122516628	122631894	1	protein_coding	0.975748	NA	0	0	0	NA	NA	NA	NA	Yes	Adult_Cortex:Fetal_Cortex	1.97e-11	rs2102949
		MPHOSPH9	12	123636867	123728561	-1	protein_coding	0.000759987	-0.131484	5	19.15	24	4.29e-06	0.0155814	GTEx_v7_Brain_Caudate_basal_ganglia	+	Yes	Adult_Cortex:Fetal_Cortex	9.49e-14	rs2102949;rs2102949:rs7312955
		MSANTD2	11	124636394	124670569	-1	protein_coding	0.709972	-0.431692	2	12.67	0	NA	NA	NA	NA	No	NA	2.99e-07	rs1940171
		MSL2	3	135867764	135916083	-1	protein_coding	0.889664	-1.74205	1	13.84	3	1.99e-05	0.0256652	GTEx_v7_Brain_Anterior_cingulate_cortex_BA24	+	Yes	Hippocampus:Adult_Cortex:Fetal_Cortex	1.87e-09	rs9845457;rs7432375
		MTMR11	1	149900543	149908791	-1	protein_coding	7.33e-13	-0.212043	0	0	0	NA	NA	NA	NA	Yes	Adult_Cortex:Fetal_Cortex	9.34e-10	rs140505938
		MUSTN1	3	52867130	52869235	-1	protein_coding	0.00175219	0.119816	1	19.25	0	NA	NA	NA	NA	No	NA	4.58e-08	rs2581827
		MVP	16	29831715	29859355	1	protein_coding	0.00744853	0.176123	0	0	0	NA	NA	NA	NA	Yes	Adult_Cortex:Fetal_Cortex	1.8e-10	rs12691307
		MYLPF	16	30382255	30389312	1	protein_coding	0.602001	-0.35594	0	0	0	NA	NA	NA	NA	Yes	Adult_Cortex:Fetal_Cortex	NA	rs12691307
		MYO15A	17	18012020	18083116	1	protein_coding	NA	-0.0449151	4	23.1	129	5.5e-07	2.27e-14	GTEx_v7_Brain_Cerebellum:GTEx_v6_Brain_Cerebellum	-	Yes	Fetal_Cortex	6.84e-09	rs8082590
		NAGA	22	42454358	42466846	-1	protein_coding	2.02e-06	0.183467	1	19.03	133	7.81e-25	1.5e-18	GTEx_v7_Brain_Anterior_cingulate_cortex_BA24:GTEx_v7_Brain_Caudate_basal_ganglia:GTEx_v7_Brain_Cerebellar_Hemisphere:GTEx_v7_Brain_Cerebellum:GTEx_v7_Brain_Cortex:GTEx_v7_Brain_Frontal_Cortex_BA9:GTEx_v7_Brain_Hypothalamus:GTEx_v7_Brain_Nucleus_accumbens_basal_ganglia:GTEx_v7_Brain_Putamen_basal_ganglia:GTEx_v7_Brain_Spinal_cord_cervical_c-1:GTEx_v6_Brain_Cerebellar_Hemisphere	+	No	NA	1.48e-09	rs6002655;rs9607771
		NCAN	19	19322782	19363042	1	protein_coding	0.154547	-1.28077	0	0	0	NA	NA	NA	NA	Yes	Adult_Cortex:Fetal_Cortex	1.01e-08	rs2905426
		NDUFA13	19	19626545	19644285	1	protein_coding	0.000121027	-0.285092	0	0	0	NA	NA	NA	NA	Yes	Adult_Cortex	1.01e-08	rs2905426
		NDUFA6	22	42481529	42486959	-1	protein_coding	0.00325949	-0.532149	0	0	10	9.35e-06	2.58e-14	GTEx_v7_Brain_Cerebellum	+	No	NA	3.9e-08	rs9607771
		NDUFAF2	5	60240956	60448853	1	protein_coding	3.86e-07	0.323767	4	17.77	99	2.85e-06	0.0106439	GTEx_v7_Brain_Nucleus_accumbens_basal_ganglia	+	Yes	Adult_Cortex:Fetal_Cortex	4.98e-13	rs159544;rs10223052;rs4391122;rs171748;rs159544:rs4391122
		NEURL1	10	105253736	105352309	1	protein_coding	0.53757	0.420609	0	0	0	NA	NA	NA	NA	Yes	Adult_Cortex	2.94e-17	rs11191582:rs12244388;rs12764899:rs12764899:rs12244388:rs11191582;rs75012432
		NFAM1	22	42776416	42828401	-1	protein_coding	0.0260796	1.92572	0	0	0	NA	NA	NA	NA	Yes	Adult_Cortex:Fetal_Cortex	8.33e-09	rs6002655
		NFATC2IP	16	28962128	28978418	1	protein_coding	0.00232735	-0.714147	0	0	0	NA	NA	NA	NA	Yes	Adult_Cortex:Fetal_Cortex	2.83e-10	rs12691307
		NGEF	2	233743396	233877982	-1	protein_coding	0.949826	1.13119	3	13.94	0	NA	NA	NA	NA	Yes	Adult_Cortex	3.27e-11	rs778371;rs895435;rs6704768;rs778371:rs6704768:rs778371:rs895435:rs778371
		NHP2L1	22	42069934	42086508	-1	protein_coding	0.710585	0.0822262	0	0	0	NA	NA	NA	NA	Yes	Adult_Cortex:Fetal_Cortex	1.85e-07	rs6002655:rs9607771
		NMB	15	85198360	85201794	-1	protein_coding	0.156904	NA	1	16.05	190	1.75e-06	0.00875111	GTEx_v7_Brain_Caudate_basal_ganglia	+	No	NA	1.09e-10	rs1051168;rs950169
		NMUR2	5	151771093	151812929	-1	protein_coding	0.421657	0.587098	0	0	164	3.9e-09	1.34e-07	GTEx_v7_Brain_Frontal_Cortex_BA9:GTEx_v6_Brain_Frontal_Cortex_BA9	+	No	NA	9.53e-09	rs10515678
		NNAT	20	36149617	36152092	1	protein_coding	0.112568	-0.952524	0	0	0	NA	NA	NA	NA	Yes	Fetal_Cortex	9.86e-08	rs2748660
		NPRL2	3	50384761	50388522	-1	protein_coding	0.345175	-0.107064	0	0	0	NA	NA	NA	NA	Yes	Adult_Cortex	1.58e-08	rs11717383
		NR1H3	11	47269851	47290396	1	protein_coding	0.856186	0.657584	0	0	0	NA	NA	NA	NA	Yes	Adult_Cortex:Fetal_Cortex	2.42e-10	rs7951870
		NR2C2AP	19	19312225	19314233	-1	protein_coding	0.527168	-0.417894	0	0	0	NA	NA	NA	NA	Yes	Fetal_Cortex	7.34e-08	rs2905426
		NRGN	11	124609742	124617106	1	protein_coding	0.536942	-0.467861	1	13.95	0	NA	NA	NA	NA	No	NA	NA	rs55661361
		NSUN6	10	18834490	18940551	-1	protein_coding	1.73e-14	-0.298656	0	0	0	NA	NA	NA	NA	Yes	Fetal_Cortex	7.25e-11	rs7893279
		NT5C2	10	104845940	104953056	-1	protein_coding	0.0521979	0.0483286	1	14.04	25	5.75e-09	4.86e-05	GTEx_v7_Brain_Cerebellar_Hemisphere:GTEx_v7_Brain_Cerebellum	+	Yes	Adult_Cortex:Fetal_Cortex	1.7e-17	rs12244388;rs284857;rs4244354:rs284857:rs75012432:rs11191582:rs11191582;rs75012432:rs12244388;rs284857:rs12244388:rs12244388;rs12764899:rs12764899
		NUDT1	7	2281857	2290781	1	protein_coding	1.29e-09	NA	0	0	0	NA	NA	NA	NA	Yes	Fetal_Cortex	1.95e-13	rs58120505;rs3778987
		NUPR1	16	28548606	28550495	-1	protein_coding	0.00754109	0.514991	0	0	0	NA	NA	NA	NA	Yes	Fetal_Cortex	4.27e-10	rs12691307
		OGFOD2	12	123459127	123464590	1	protein_coding	3.81e-07	-0.495076	1	15.76	32	2.74e-07	0.0155318	GTEx_v6_Brain_Hypothalamus	+	Yes	Adult_Cortex:Fetal_Cortex	9.49e-14	rs2102949;rs2102949:rs7312955
		ORAI1	12	122064455	122080583	1	protein_coding	0.00305336	1.18534	0	0	0	NA	NA	NA	NA	Yes	Fetal_Cortex	2.81e-13	rs2102949
		OTUD7B	1	149909705	149982625	-1	protein_coding	0.100123	-0.834943	0	0	0	NA	NA	NA	NA	Yes	Dorsolateral_Prefrontal_Cortex:Adult_Cortex:Fetal_Cortex	9.34e-10	rs140505938
		PACSIN3	11	47199076	47207994	-1	protein_coding	0.016793	-0.514939	0	0	96	2.01e-07	2.28e-10	GTEx_v7_Brain_Cerebellum	+	No	NA	1.95e-10	rs7951870
		PAIP2	5	138677276	138705406	1	protein_coding	0.799473	-0.993397	0	0	0	NA	NA	NA	NA	Yes	Adult_Cortex:Fetal_Cortex	4.04e-08	rs3849046
		PBRM1	3	52579368	52719933	-1	protein_coding	1	NA	0	0	0	NA	NA	NA	NA	Yes	Adult_Cortex	2.15e-10	rs2535627
		PBX4	19	19672522	19729725	-1	protein_coding	0.00677213	-0.679897	0	0	1	3.43e-05	0.0186657	GTEx_v7_Brain_Cerebellum	+	No	NA	3.52e-06	rs2905426
		PCCB	3	135969148	136056738	1	protein_coding	0.000735839	-0.38516	0	0	109	9.04e-08	0.000434216	GTEx_v7_Brain_Caudate_basal_ganglia:GTEx_v7_Brain_Cerebellum:GTEx_v7_Brain_Cortex:GTEx_v7_Brain_Nucleus_accumbens_basal_ganglia:GTEx_v7_Brain_Putamen_basal_ganglia	-	Yes	Adult_Cortex:Fetal_Cortex	5.27e-11	rs7432375;rs9845457;rs7432375:rs9845457
		PCGF6	10	105062553	105110891	-1	protein_coding	0.000251716	-0.491785	0	0	0	NA	NA	NA	NA	Yes	Adult_Cortex:Fetal_Cortex	2.94e-17	rs4244354:rs284857:rs75012432:rs11191582:rs11191582;rs75012432:rs12244388;rs284857:rs12244388:rs12244388;rs12764899:rs12764899
		PDCD11	10	105156405	105206049	1	protein_coding	0.468449	-0.805378	0	0	1	4.08e-05	2.71e-07	GTEx_v7_Brain_Cerebellum	-	Yes	Adult_Cortex:Fetal_Cortex	2.94e-17	rs12244388;rs4244354:rs284857:rs11191582:rs12244388;rs12764899:rs12764899:rs12244388:rs11191582;rs75012432
		PDZD7	10	102767440	102790890	-1	protein_coding	0.72277	-0.505794	0	0	0	NA	NA	NA	NA	Yes	Fetal_Cortex	3.5e-06	rs4244354
		PEMT	17	17408877	17495022	-1	protein_coding	0.367753	-0.575574	0	0	0	NA	NA	NA	NA	Yes	Adult_Cortex:Fetal_Cortex	3.06e-08	rs8082590
		PGAP1	2	197697728	197792520	-1	protein_coding	0.00878588	-1.68128	0	0	0	NA	NA	NA	NA	Yes	Fetal_Cortex	1.6e-10	rs6434928
		PHF5A	22	41855721	41864729	-1	protein_coding	0.849501	-0.474224	0	0	0	NA	NA	NA	NA	Yes	Adult_Cortex:Fetal_Cortex	9.73e-10	rs9607771:rs5757730;rs5757717:rs5757730:rs133047:rs6002655
		PHF7	3	52444673	52457657	1	protein_coding	0.0649139	NA	0	0	0	NA	NA	NA	NA	Yes	Adult_Cortex	2.02e-09	rs11717383:rs2535627
		PI4KB	1	151264273	151300191	-1	protein_coding	0.998716	-0.310213	0	0	0	NA	NA	NA	NA	Yes	Fetal_Cortex	3.91e-08	rs140505938
		PITPNM2	12	123468027	123634562	-1	protein_coding	0.999994	-0.297419	3	18.28	333	1.69e-10	1.74e-06	GTEx_v7_Brain_Cerebellar_Hemisphere:GTEx_v7_Brain_Cerebellum:GTEx_v6_Brain_Cerebellar_Hemisphere:GTEx_v6_Brain_Cerebellum	-	Yes	Dorsolateral_Prefrontal_Cortex:Adult_Cortex:Fetal_Cortex	2.42e-14	rs2102949;rs2102949:rs7312955
		PITX3	10	103989943	104001231	-1	protein_coding	0.76836	-0.34108	0	0	0	NA	NA	NA	NA	Yes	Fetal_Cortex	3.5e-06	rs4244354
		PLCL1	2	198669426	199437305	1	protein_coding	0.0110524	NA	6	16.38	0	NA	NA	NA	NA	Yes	Hippocampus:Adult_Cortex	9.5e-08	rs6434928
		PLEKHO1	1	150121373	150136916	1	protein_coding	0.949231	NA	2	19.04	113	2.57e-06	5.38e-08	GTEx_v7_Brain_Cerebellum	-	No	NA	9.34e-10	rs140505938
		PLET1	11	112118876	112131583	-1	protein_coding	NA	NA	0	0	0	NA	NA	NA	NA	Yes	Fetal_Cortex	1.45e-08	rs2514218
		POC1A	3	52109269	52188706	-1	protein_coding	1.15e-05	0.182604	0	0	0	NA	NA	NA	NA	Yes	Adult_Cortex	1.58e-08	rs11717383
		POLR3H	22	41921808	41940610	-1	protein_coding	0.00200711	-1.30585	0	0	0	NA	NA	NA	NA	Yes	Adult_Cortex:Fetal_Cortex	1.85e-07	rs9607771:rs6002655
		PPM1M	3	52279841	52284613	1	protein_coding	0.0923289	-0.870254	0	0	68	8.24e-12	1.83e-09	GTEx_v7_Brain_Cerebellar_Hemisphere:GTEx_v7_Brain_Cerebellum:GTEx_v7_Brain_Cortex:GTEx_v7_Brain_Hypothalamus:GTEx_v7_Brain_Spinal_cord_cervical_c-1	+	Yes	Adult_Cortex:Fetal_Cortex	6.37e-11	rs11717383;rs2535627;rs2581827
		PPP1CC	12	111157485	111180744	-1	protein_coding	0.944905	NA	0	0	0	NA	NA	NA	NA	Yes	Fetal_Cortex	7.09e-10	rs4766428
		PPP1R13B	14	104200089	104313927	-1	protein_coding	0.976929	-0.731116	2	13.71	0	NA	NA	NA	NA	No	NA	3.74e-10	rs12890837
		PPP1R16B	20	37434348	37551667	1	protein_coding	0.998537	-0.611906	3	19.85	0	NA	NA	NA	NA	No	NA	5.68e-09	rs6065094
		PPP4C	16	30087299	30096698	1	protein_coding	0.759586	-0.372627	0	0	0	NA	NA	NA	NA	Yes	Adult_Cortex:Fetal_Cortex	4.27e-10	rs12691307
		PPRC1	10	103892787	103910082	1	protein_coding	0.999999	-0.46264	0	0	0	NA	NA	NA	NA	Yes	Adult_Cortex:Fetal_Cortex	1.01e-08	rs4244354
		PRKCD	3	53190025	53226733	1	protein_coding	0.997594	NA	0	0	0	NA	NA	NA	NA	Yes	Adult_Cortex	3.26e-09	rs2581827
		PROB1	5	138727635	138730885	-1	protein_coding	NA	-0.302144	0	0	0	NA	NA	NA	NA	Yes	Adult_Cortex:Fetal_Cortex	4.04e-08	rs3849046
		PRR14	16	30662038	30667761	1	protein_coding	0.258591	NA	0	0	0	NA	NA	NA	NA	Yes	Adult_Cortex:Fetal_Cortex	2.83e-10	rs12691307
		PTBP2	1	97187221	97289294	1	protein_coding	0.992693	-0.165757	0	0	0	NA	NA	NA	NA	Yes	Adult_Cortex:Fetal_Cortex	2.83e-17	rs1702294;rs7526108:rs61786697:rs1702294;rs2802525
		PTPRF	1	43990858	44089343	1	protein_coding	0.999998	-1.11692	2	17.11	0	NA	NA	NA	NA	Yes	Adult_Cortex:Fetal_Cortex	4.97e-10	rs11210892
		RAD9B	12	110939460	110969891	1	protein_coding	3.63e-05	-0.761697	0	0	0	NA	NA	NA	NA	Yes	Fetal_Cortex	7.09e-10	rs4766428
		RAI1	17	17584787	17714767	1	protein_coding	0.999136	NA	0	0	0	NA	NA	NA	NA	Yes	Dorsolateral_Prefrontal_Cortex	1.57e-07	rs8082590
		RANGAP1	22	41641615	41682255	-1	protein_coding	0.132719	-0.376522	2	14.19	0	NA	NA	NA	NA	No	NA	6.11e-06	rs9607771
		RASSF1	3	50367219	50378411	-1	protein_coding	4.86e-08	-0.411947	0	0	0	NA	NA	NA	NA	Yes	Adult_Cortex:Fetal_Cortex	1.58e-08	rs11717383
		RBX1	22	41347351	41369313	1	protein_coding	0.940247	-0.356288	0	0	0	NA	NA	NA	NA	Yes	Adult_Cortex:Fetal_Cortex	5.47e-08	rs9607771
		RCCD1	15	91498100	91506349	1	protein_coding	1.63e-05	1.98795	0	0	1	1.54e-05	1.51e-16	GTEx_v7_Brain_Cerebellar_Hemisphere	-	No	NA	2.3e-12	rs4702
		REEP2	5	137774706	137782658	1	protein_coding	0.876389	0.126709	0	0	0	NA	NA	NA	NA	Yes	Adult_Cortex:Fetal_Cortex	4.04e-08	rs3849046
		RERE	1	8412457	8877702	-1	protein_coding	0.999996	-0.582722	1	13.42	28	3.32e-07	0.00338002	GTEx_v7_Brain_Caudate_basal_ganglia:GTEx_v7_Brain_Cortex:GTEx_v7_Brain_Nucleus_accumbens_basal_ganglia	+	No	NA	5.33e-09	rs301797
		RFT1	3	53122499	53164478	-1	protein_coding	3.17e-06	0.277385	0	0	97	1.38e-10	3.78e-34	GTEx_v7_Brain_Caudate_basal_ganglia:GTEx_v7_Brain_Cerebellar_Hemisphere:GTEx_v7_Brain_Cerebellum:GTEx_v7_Brain_Cortex:GTEx_v7_Brain_Nucleus_accumbens_basal_ganglia:GTEx_v7_Brain_Putamen_basal_ganglia:GTEx_v6_Brain_Caudate_basal_ganglia:GTEx_v6_Brain_Cortex	+	No	NA	1.71e-10	rs2581827;rs2535627
		RFTN2	2	198432948	198540769	-1	protein_coding	0.00207696	0.166398	3	15.56	0	NA	NA	NA	NA	No	NA	5.78e-08	rs6434928
		RFXANK	19	19303008	19312678	1	protein_coding	0.000671164	0.789997	0	0	0	NA	NA	NA	NA	Yes	Adult_Cortex:Fetal_Cortex	2.52e-08	rs2905426
		RGS6	14	72399156	73030654	1	protein_coding	0.801361	NA	3	21.4	0	NA	NA	NA	NA	No	NA	5.09e-09	rs2190864;rs714975
		RILPL2	12	123899936	123921264	-1	protein_coding	0.0608722	-0.185559	1	15.38	0	NA	NA	NA	NA	No	NA	NA	rs2102949
		RINT1	7	105172532	105208124	1	protein_coding	1.93e-06	-0.0520318	0	0	0	NA	NA	NA	NA	Yes	Adult_Cortex:Fetal_Cortex	6.4e-09	rs6466055
		RP11-139J15.7	10	18931405	18944123	-1	protein_coding	NA	NA	0	0	0	NA	NA	NA	NA	Yes	Fetal_Cortex	7.25e-11	rs7893279
		RP11-512M8.5	12	122692326	122750970	-1	protein_coding	NA	NA	0	0	0	NA	NA	NA	NA	Yes	Fetal_Cortex	1.97e-11	rs2102949
		RP11-73M18.2	14	104029299	104152261	1	protein_coding	NA	NA	1	19.98	0	NA	NA	NA	NA	No	NA	3.88e-11	rs12887734;rs12890837
		RP11-894J14.5	3	53003135	53133469	-1	protein_coding	NA	NA	1	14.09	0	NA	NA	NA	NA	No	NA	7.31e-10	rs2581827
		RP5-966M1.6	3	52847298	52869745	-1	protein_coding	NA	NA	1	19.25	0	NA	NA	NA	NA	No	NA	4.58e-08	rs2581827
		RPEL1	10	105005644	105007773	1	protein_coding	0.00239907	NA	0	0	0	NA	NA	NA	NA	Yes	Adult_Cortex	1.7e-17	rs4244354:rs284857:rs11191582;rs75012432:rs12244388;rs284857:rs12244388:rs11191582:rs79780963:rs7090337
		RPL29	3	52027616	52029958	-1	protein_coding	0.597262	-0.397258	0	0	0	NA	NA	NA	NA	Yes	Adult_Cortex:Fetal_Cortex	1.58e-08	rs11717383
		RSRC2	12	122989190	123011547	-1	protein_coding	0.992877	0.0151201	0	0	0	NA	NA	NA	NA	Yes	Adult_Cortex:Fetal_Cortex	9.49e-14	rs2102949:rs7312955
		RWDD3	1	95699711	95712781	1	protein_coding	1.52e-06	NA	0	0	0	NA	NA	NA	NA	Yes	Hippocampus	1.81e-14	rs1702294;rs7526108:rs1702294;rs2802525:rs61786697:rs1702294;rs2802525;rs61786697:rs1702294;rs61786697;rs1198575
		SAG	2	234216462	234255701	1	protein_coding	1.57e-08	-0.0160201	0	0	0	NA	NA	NA	NA	Yes	Fetal_Cortex	7.24e-11	rs895435:rs778371:rs778371;rs895435
		SATB2	2	200134223	200335989	-1	protein_coding	0.999563	-1.16977	0	0	0	NA	NA	NA	NA	Yes	Adult_Cortex	9.78e-08	rs6434928
		SBNO1	12	123773656	123849390	-1	protein_coding	1	-1.46751	3	22.2	0	NA	NA	NA	NA	Yes	Adult_Cortex:Fetal_Cortex	2.81e-13	rs2102949;rs2102949:rs7312955
		SCNM1	1	151129140	151142773	1	protein_coding	4.73e-05	-0.377994	0	0	0	NA	NA	NA	NA	Yes	Adult_Cortex:Fetal_Cortex	3.91e-08	rs140505938
		SEC11A	15	85212775	85259947	-1	protein_coding	0.173328	-0.758988	3	19.71	0	NA	NA	NA	NA	Yes	Adult_Cortex:Fetal_Cortex	3.24e-09	rs1051168
		SEMA3G	3	52467069	52479101	-1	protein_coding	6.08e-10	-0.542603	0	0	1	5.29e-05	0.0352931	GTEx_v7_Brain_Cerebellum	+	Yes	Fetal_Cortex	1.58e-08	rs2535627;rs11717383
		SEPHS2	16	30454952	30457502	-1	protein_coding	0.00178605	-0.240134	0	0	0	NA	NA	NA	NA	Yes	Adult_Cortex:Fetal_Cortex	NA	rs12691307
		SERPINF1	17	1665253	1680868	1	protein_coding	8.29e-05	0.0407466	0	0	0	NA	NA	NA	NA	Yes	Adult_Cortex:Fetal_Cortex	4.69e-09	rs4523957
		SETD8	12	123868320	123893905	1	protein_coding	0.945359	0.950256	2	17.74	343	2.08e-11	3.49e-07	GTEx_v7_Brain_Caudate_basal_ganglia:GTEx_v7_Brain_Cerebellum:GTEx_v6_Brain_Cerebellum	-	Yes	Adult_Cortex:Fetal_Cortex	2.42e-14	rs7312955;rs2102949;rs2102949:rs7312955
		SEZ6L2	16	29882480	29910868	-1	protein_coding	0.130153	0.0113468	0	0	0	NA	NA	NA	NA	Yes	Adult_Cortex:Fetal_Cortex	1.8e-10	rs12691307
		SF3B1	2	198254508	198299815	-1	protein_coding	1	-0.619089	1	12.62	360	1.81e-08	9.17e-05	GTEx_v7_Brain_Caudate_basal_ganglia:GTEx_v7_Brain_Cerebellum:GTEx_v6_Brain_Caudate_basal_ganglia	+	Yes	Adult_Cortex:Fetal_Cortex	1.48e-11	rs6434928
		SF3B4	1	149895209	149900236	-1	protein_coding	0.918007	-0.0547172	0	0	0	NA	NA	NA	NA	Yes	Adult_Cortex:Fetal_Cortex	9.34e-10	rs140505938
		SFMBT1	3	52937588	53080766	-1	protein_coding	0.995894	-0.337614	3	16.13	136	1.87e-07	0.000225707	GTEx_v7_Brain_Cerebellar_Hemisphere:GTEx_v7_Brain_Cerebellum	-	No	NA	1.71e-10	rs2581827;rs2535627
		SFXN2	10	104474295	104503249	1	protein_coding	0.00108457	-0.837011	1	15.08	0	NA	NA	NA	NA	Yes	Adult_Cortex:Fetal_Cortex	2.94e-17	rs4244354;rs4244354:rs284857:rs75012432:rs11191582;rs75012432:rs12244388;rs284857:rs11191582:rs12244388;rs12764899:rs12764899:rs12244388:rs79780963:rs7090337
		SFXN3	10	102790991	102800998	1	protein_coding	1.27e-11	-0.678673	0	0	0	NA	NA	NA	NA	Yes	Fetal_Cortex	3.5e-06	rs4244354
		SGOL2	2	201374731	201448505	1	protein_coding	6.61e-05	-0.155118	0	0	0	NA	NA	NA	NA	Yes	Adult_Cortex:Fetal_Cortex	3.6e-13	rs796364;rs74938253:rs796364:rs796364;rs11688415;rs74938253
		SGSM2	17	2240792	2284352	1	protein_coding	5.56e-08	0.410082	0	0	0	NA	NA	NA	NA	Yes	Adult_Cortex:Fetal_Cortex	4.69e-09	rs4523957
		SGSM3	22	40766595	40806293	1	protein_coding	1.01e-06	-0.227062	0	0	0	NA	NA	NA	NA	Yes	Dorsolateral_Prefrontal_Cortex:Adult_Cortex:Fetal_Cortex	2.41e-10	rs5757717:rs5757730;rs5757717:rs5757730:rs133047:rs9607771:rs5995756;rs8139773:rs5995756
		SIL1	5	138282409	138629246	-1	protein_coding	0.000933875	NA	0	0	0	NA	NA	NA	NA	Yes	Adult_Cortex:Fetal_Cortex	4.04e-08	rs3849046
		SLC23A1	5	138702885	138720242	-1	protein_coding	0.0243223	0.0292441	0	0	0	NA	NA	NA	NA	Yes	Adult_Cortex	7.62e-08	rs3849046
		SLC25A17	22	41165634	41215403	-1	protein_coding	0.0241848	-0.779479	0	0	0	NA	NA	NA	NA	Yes	Fetal_Cortex	2.41e-10	rs5995756;rs8139773:rs5995756:rs133047
		SLC32A1	20	37353105	37358015	1	protein_coding	NA	NA	0	0	0	NA	NA	NA	NA	Yes	Adult_Cortex:Fetal_Cortex	2.25e-09	rs2748660
		SLC39A13	11	47428683	47438047	1	protein_coding	0.011852	-0.332419	0	0	0	NA	NA	NA	NA	Yes	Adult_Cortex:Fetal_Cortex	2.42e-10	rs7951870
		SLC39A8	4	103172198	103352415	-1	protein_coding	0.891567	-0.202749	1	34	0	NA	NA	NA	NA	No	NA	1.54e-12	rs35225200
		SLC45A1	1	8377886	8404227	1	protein_coding	0.0451893	NA	0	0	0	NA	NA	NA	NA	Yes	Adult_Cortex:Fetal_Cortex	8.24e-09	rs301797
		SMDT1	22	42475695	42480288	1	protein_coding	0.16335	-0.139727	1	19.03	0	NA	NA	NA	NA	Yes	Adult_Cortex	1.85e-07	rs6002655
		SMG6	17	1963133	2207065	-1	protein_coding	0.999935	-0.496661	2	13.04	0	NA	NA	NA	NA	No	NA	9.97e-07	rs4523957
		SNAP91	6	84262599	84419410	-1	protein_coding	0.974351	-1.23274	1	13.16	0	NA	NA	NA	NA	No	NA	3.5e-09	rs3798869
		SNX19	11	130745331	130786404	-1	protein_coding	9.83e-07	0.319172	2	25.3	218	6.95e-32	4.64e-25	GTEx_v7_Brain_Amygdala:GTEx_v7_Brain_Anterior_cingulate_cortex_BA24:GTEx_v7_Brain_Caudate_basal_ganglia:GTEx_v7_Brain_Cerebellar_Hemisphere:GTEx_v7_Brain_Cerebellum:GTEx_v7_Brain_Cortex:GTEx_v7_Brain_Frontal_Cortex_BA9:GTEx_v7_Brain_Hippocampus:GTEx_v7_Brain_Hypothalamus:GTEx_v7_Brain_Nucleus_accumbens_basal_ganglia:GTEx_v7_Brain_Putamen_basal_ganglia:GTEx_v7_Brain_Spinal_cord_cervical_c-1:GTEx_v…	+	No	NA	2.88e-12	rs35274053;rs10791097;rs1991899
		SNX7	1	99127236	99226056	1	protein_coding	0.0288389	NA	0	0	0	NA	NA	NA	NA	Yes	Adult_Cortex:Fetal_Cortex	2.83e-17	rs1702294;rs2802525:rs61786697:rs1702294;rs7526108:rs2802525
		SOX2	3	181429714	181432221	1	protein_coding	0.396697	-0.415429	0	0	0	NA	NA	NA	NA	Yes	Adult_Cortex:Fetal_Cortex	8.94e-10	rs13096210:rs34796896
		SPATA24	5	138732252	138739777	-1	protein_coding	NA	-0.118572	0	0	0	NA	NA	NA	NA	Yes	Adult_Cortex:Fetal_Cortex	4.04e-08	rs3849046
		SPATS2L	2	201170604	201346986	1	protein_coding	0.970345	0.539346	6	18.95	0	NA	NA	NA	NA	Yes	Hippocampus:Adult_Cortex:Fetal_Cortex	3.6e-13	rs1367858;rs1367858:rs11688415:rs796364;rs74938253:rs796364:rs796364;rs11688415;rs74938253:rs74938253
		SPNS1	16	28985542	28995869	1	protein_coding	NA	-0.263577	0	0	0	NA	NA	NA	NA	Yes	Adult_Cortex:Fetal_Cortex	3.8e-10	rs12691307
		SREBF1	17	17713713	17740325	-1	protein_coding	0.985658	-0.309371	1	17.67	0	NA	NA	NA	NA	Yes	Adult_Cortex:Fetal_Cortex	6.84e-09	rs8082590
		SREBF2	22	42229109	42303312	1	protein_coding	0.996272	0.410467	0	0	0	NA	NA	NA	NA	Yes	Fetal_Cortex	1.85e-07	rs6002655
		SRPK2	7	104751151	105039755	-1	protein_coding	0.997504	-0.650865	2	18.54	0	NA	NA	NA	NA	No	NA	NA	rs6466055
		SRR	17	2206677	2228554	1	protein_coding	0.179017	NA	1	13.04	63	9.98e-09	2.54e-20	GTEx_v7_Brain_Anterior_cingulate_cortex_BA24:GTEx_v7_Brain_Cerebellar_Hemisphere:GTEx_v7_Brain_Cerebellum:GTEx_v7_Brain_Cortex	-	No	NA	1.04e-09	rs4523957
		ST13	22	41220539	41253026	-1	protein_coding	0.659424	-1.5853	0	0	0	NA	NA	NA	NA	Yes	Adult_Cortex:Fetal_Cortex	NA	rs9607771
		ST3GAL3	1	44171495	44396831	1	protein_coding	0.573989	0.35827	0	0	0	NA	NA	NA	NA	Yes	Adult_Cortex:Fetal_Cortex	5.69e-10	rs11210892
		STAB1	3	52529354	52558511	1	protein_coding	2.8e-25	-0.149285	0	0	0	NA	NA	NA	NA	Yes	Adult_Cortex	1.58e-08	rs11717383
		STAG1	3	136055077	136471220	-1	protein_coding	1	-0.647638	2	13.55	0	NA	NA	NA	NA	Yes	Hippocampus:Adult_Cortex:Fetal_Cortex	1.2e-09	rs7432375;rs7432375:rs9845457
		STARD6	18	51850728	51884334	-1	protein_coding	0.0263352	0.538902	0	0	0	NA	NA	NA	NA	Yes	Adult_Cortex	2.35e-08	rs28758902
		SUFU	10	104263744	104393292	1	protein_coding	0.999161	0.12486	4	20.5	0	NA	NA	NA	NA	Yes	Adult_Cortex:Fetal_Cortex	1.7e-17	rs4244354;rs4244354:rs284857:rs75012432:rs11191582:rs11191582;rs75012432:rs12244388;rs284857:rs12244388:rs79780963:rs7090337:rs12244388;rs12764899:rs12764899
		SUGP1	19	19386827	19431653	-1	protein_coding	0.999636	NA	1	16.89	0	NA	NA	NA	NA	No	NA	8.21e-08	rs2905426
		SUGP2	19	19101697	19144832	-1	protein_coding	0.999367	0.523631	0	0	0	NA	NA	NA	NA	Yes	Adult_Cortex:Fetal_Cortex	2.52e-08	rs2905426
		SZT2	1	43855553	43918321	1	protein_coding	1.52e-07	0.623916	0	0	0	NA	NA	NA	NA	Yes	Adult_Cortex:Fetal_Cortex	5.69e-10	rs11210892
		TAB1	22	39795746	39833065	1	protein_coding	0.00399581	-0.623712	0	0	0	NA	NA	NA	NA	Yes	Adult_Cortex:Fetal_Cortex	2.76e-09	rs5757730;rs5757717:rs5757730
		TAOK2	16	29984962	30003582	1	protein_coding	0.998764	-1.19163	3	17.85	0	NA	NA	NA	NA	Yes	Adult_Cortex:Fetal_Cortex	1.8e-10	rs12691307
		TARS2	1	150459887	150480078	1	protein_coding	1.87e-08	0.846507	0	0	0	NA	NA	NA	NA	Yes	Adult_Cortex:Fetal_Cortex	9.34e-10	rs140505938
		TBC1D10B	16	30368423	30381585	-1	protein_coding	0.981784	-0.103269	0	0	0	NA	NA	NA	NA	Yes	Adult_Cortex:Fetal_Cortex	NA	rs12691307
		TBX6	16	30097114	30103208	-1	protein_coding	0.0291475	-0.69371	0	0	1	1.94e-05	3.84e-05	GTEx_v7_Brain_Caudate_basal_ganglia	-	No	NA	1.84e-06	rs12691307
		TCF4	18	52889562	53332018	-1	protein_coding	0.999867	0.443466	6	20.3	0	NA	NA	NA	NA	No	NA	3.27e-10	rs72930787;rs587136
		TCTN2	12	124155660	124192948	1	protein_coding	1.97e-05	0.504613	0	0	0	NA	NA	NA	NA	Yes	Adult_Cortex:Fetal_Cortex	2.81e-13	rs2102949:rs7312955
		TDRD9	14	104394799	104519004	1	protein_coding	3.82e-07	NA	0	0	1	1.46e-05	0.00193766	GTEx_v7_Brain_Caudate_basal_ganglia	-	Yes	Adult_Cortex:Fetal_Cortex	2.3e-13	rs12890837;rs12887734:rs12887734;rs12890837:rs12890837
		THYN1	11	134118173	134123264	-1	protein_coding	1.4e-09	-0.493009	0	0	0	NA	NA	NA	NA	Yes	Fetal_Cortex	1.23e-11	rs75059851
		TIGD1	2	233412779	233415226	-1	protein_coding	NA	-0.135852	0	0	0	NA	NA	NA	NA	Yes	Adult_Cortex	3.27e-11	rs6704768;rs778371:rs6704768
		TLR9	3	52255096	52273183	-1	protein_coding	0.000525226	-0.298969	0	0	0	NA	NA	NA	NA	Yes	Adult_Cortex:Fetal_Cortex	1.27e-08	rs11717383
		TM6SF2	19	19375173	19384200	-1	protein_coding	1.94e-05	NA	0	0	157	8.71e-10	9.04e-06	GTEx_v7_Brain_Cerebellar_Hemisphere:GTEx_v7_Brain_Cerebellum:GTEx_v6_Brain_Cerebellum	+	Yes	Adult_Cortex:Fetal_Cortex	6.92e-09	rs2905426
		TMEM110	3	52870235	52931612	-1	protein_coding	0.901349	0.93292	1	19.25	0	NA	NA	NA	NA	Yes	Adult_Cortex:Fetal_Cortex	9.12e-11	rs2581827;rs2535627:rs2581827:rs2535627
		TMEM110-MUSTN1	3	52867137	52931578	-1	protein_coding	0.684628	NA	1	19.25	0	NA	NA	NA	NA	Yes	Adult_Cortex:Fetal_Cortex	9.12e-11	rs2581827;rs2535627:rs2581827:rs2535627
		TMEM115	3	50392180	50397041	-1	protein_coding	0.876895	-0.780372	0	0	0	NA	NA	NA	NA	Yes	Adult_Cortex:Fetal_Cortex	1.58e-08	rs11717383
		TMEM116	12	112369086	112450970	-1	protein_coding	1.15e-09	-0.62084	0	0	0	NA	NA	NA	NA	Yes	Fetal_Cortex	7.09e-10	rs4766428
		TMEM180	10	104221149	104236802	1	protein_coding	0.000178664	2.88275	0	0	117	1.52e-07	1.16e-15	GTEx_v7_Brain_Caudate_basal_ganglia:GTEx_v7_Brain_Cerebellar_Hemisphere:GTEx_v7_Brain_Cerebellum	+	Yes	Adult_Cortex:Fetal_Cortex	1.7e-15	rs12244388;rs284857;rs4244354
		TMEM184A	7	1581871	1600457	-1	protein_coding	8.89e-05	1.72893	0	0	0	NA	NA	NA	NA	Yes	Fetal_Cortex	1.95e-13	rs58120505;rs3778987
		TMEM201	1	9648932	9674935	1	protein_coding	0.841904	-0.0819244	0	0	0	NA	NA	NA	NA	Yes	Adult_Cortex:Fetal_Cortex	1.06e-08	rs301797
		TMEM219	16	29952206	29984373	1	protein_coding	0.00103536	-0.146993	2	17.85	0	NA	NA	NA	NA	No	NA	3.18e-10	rs12691307
		TMOD4	1	151142462	151148760	-1	protein_coding	1.33e-07	-0.283548	0	0	0	NA	NA	NA	NA	Yes	Fetal_Cortex	7.22e-08	rs140505938
		TMPRSS5	11	113558272	113577095	-1	protein_coding	2.58e-08	0.183794	0	0	0	NA	NA	NA	NA	Yes	Adult_Cortex:Fetal_Cortex	8.43e-10	rs2514218
		TNFAIP8L2	1	151129105	151132225	1	protein_coding	0.504728	-0.485809	0	0	0	NA	NA	NA	NA	Yes	Adult_Cortex:Fetal_Cortex	3.91e-08	rs140505938
		TNFRSF9	1	7979907	8000926	-1	protein_coding	0.253051	-0.271624	0	0	0	NA	NA	NA	NA	Yes	Adult_Cortex	1.06e-08	rs301797
		TOB2	22	41829496	41843027	-1	protein_coding	0.70319	-1.01474	0	0	0	NA	NA	NA	NA	Yes	Adult_Cortex:Fetal_Cortex	NA	rs9607771
		TOM1L2	17	17746828	17875736	-1	protein_coding	0.414476	-0.0316627	8	17.67	275	7.87e-08	0.000463547	GTEx_v7_Brain_Cerebellum:GTEx_v7_Brain_Cortex:GTEx_v7_Brain_Hippocampus	-	Yes	Adult_Cortex:Fetal_Cortex	6.84e-09	rs8082590
		TOX	8	59717977	60031767	-1	protein_coding	0.892971	-0.50401	0	0	0	NA	NA	NA	NA	Yes	Fetal_Cortex	3.03e-06	rs6984242
		TSNARE1	8	143293441	143484601	-1	protein_coding	3.6e-07	NA	1	13.06	0	NA	NA	NA	NA	Yes	Adult_Cortex:Fetal_Cortex	2.85e-13	rs4129585;rs74576444:rs62512616:rs4129585:rs4129585;rs13282237:rs13282237:rs72687362
		TSPAN9	12	3186521	3395730	1	protein_coding	0.779778	1.65356	0	0	0	NA	NA	NA	NA	Yes	Adult_Cortex:Fetal_Cortex	1.65e-16	rs2007044;rs12423277:rs2007044;rs11062159:rs2239037:rs2239063
		TSR1	17	2225797	2240801	-1	protein_coding	8.33e-20	NA	0	0	0	NA	NA	NA	NA	Yes	Adult_Cortex:Fetal_Cortex	4.69e-09	rs4523957
		TSSK6	19	19623227	19626838	-1	protein_coding	0.587551	-1.56843	0	0	0	NA	NA	NA	NA	Yes	Adult_Cortex	1.01e-08	rs2905426
		TTC12	11	113185251	113254266	1	protein_coding	1.45e-07	-0.271528	0	0	0	NA	NA	NA	NA	Yes	Adult_Cortex:Fetal_Cortex	8.43e-10	rs2514218
		TTC14	3	180319918	180335616	1	protein_coding	4.42e-06	-0.29234	0	0	0	NA	NA	NA	NA	Yes	Adult_Cortex	8.94e-10	rs34796896
		TUSC2	3	50357458	50365682	-1	protein_coding	0.703033	-0.593776	0	0	0	NA	NA	NA	NA	Yes	Adult_Cortex:Fetal_Cortex	1.31e-08	rs11717383
		TWF2	3	52262626	52273276	-1	protein_coding	0.85781	NA	0	0	0	NA	NA	NA	NA	Yes	Adult_Cortex:Fetal_Cortex	1.27e-08	rs11717383
		TXNL1	18	54264439	54318831	-1	protein_coding	0.956026	1.51858	0	0	0	NA	NA	NA	NA	Yes	Adult_Cortex:Fetal_Cortex	2.25e-09	rs72930787:rs28758902:rs587136
		TYW5	2	200794698	200820459	-1	protein_coding	2.2e-07	-0.822528	0	0	181	1.61e-09	3.1e-08	GTEx_v7_Brain_Caudate_basal_ganglia:GTEx_v7_Brain_Cerebellar_Hemisphere:GTEx_v7_Brain_Cerebellum:GTEx_v7_Brain_Frontal_Cortex_BA9:GTEx_v7_Brain_Nucleus_accumbens_basal_ganglia	-	Yes	Adult_Cortex:Fetal_Cortex	5.89e-14	rs796364;rs74938253;rs11688415;rs74938253:rs796364:rs1367858:rs796364;rs74938253:rs11688415
		UBE2D2	5	138906016	139008018	1	protein_coding	0.945313	-1.23274	0	0	0	NA	NA	NA	NA	Yes	Adult_Cortex:Fetal_Cortex	4.04e-08	rs3849046
		UNC45A	15	91473410	91497323	1	protein_coding	9.49e-08	0.0630994	0	0	0	NA	NA	NA	NA	Yes	Adult_Cortex:Fetal_Cortex	1.7e-08	rs8027450
		USMG5	10	105148798	105156223	-1	protein_coding	0.243352	-0.219458	0	0	0	NA	NA	NA	NA	Yes	Adult_Cortex:Fetal_Cortex	2.94e-17	rs4244354:rs284857:rs11191582:rs12244388;rs12764899:rs12764899:rs12244388:rs11191582;rs75012432
		VAMP3	1	7831329	7841492	1	protein_coding	0.0542631	-0.084151	0	0	0	NA	NA	NA	NA	Yes	Fetal_Cortex	1.3e-08	rs301797
		VPS29	12	110928902	110939922	-1	protein_coding	0.934744	-0.696583	0	0	0	NA	NA	NA	NA	Yes	Fetal_Cortex	7.09e-10	rs4766428
		VPS33A	12	122714111	122751068	-1	protein_coding	0.687969	-0.341571	0	0	0	NA	NA	NA	NA	Yes	Fetal_Cortex	1.97e-11	rs2102949
		VPS45	1	150039369	150117505	1	protein_coding	0.00030557	-0.505427	8	21.6	12	5.33e-06	0.0130906	GTEx_v7_Brain_Frontal_Cortex_BA9:GTEx_v6_Brain_Frontal_Cortex_BA9	-	Yes	Dorsolateral_Prefrontal_Cortex:Adult_Cortex:Fetal_Cortex	1.18e-09	rs140505938
		VRK2	2	58134786	58387055	1	protein_coding	1.22e-08	-0.188348	6	21.6	0	NA	NA	NA	NA	Yes	Adult_Cortex:Fetal_Cortex	2.54e-12	rs908730;rs7596038;rs908730:rs11682175:rs7596038
		VSIG2	11	124617368	124622134	-1	protein_coding	0.000163566	-0.399229	1	13.95	9	3.31e-06	0.0184879	GTEx_v7_Brain_Caudate_basal_ganglia:GTEx_v7_Brain_Nucleus_accumbens_basal_ganglia:GTEx_v6_Brain_Caudate_basal_ganglia	-	No	NA	5.52e-09	rs55661361;rs1940171;rs12541
		WBP1L	10	104503727	104576021	1	protein_coding	0.909387	0.61464	2	15.56	0	NA	NA	NA	NA	Yes	Hippocampus:Adult_Cortex:Fetal_Cortex	1.7e-17	rs284857;rs12244388:rs11191582;rs75012432:rs11191582:rs4244354:rs284857:rs75012432:rs12244388;rs284857:rs12244388;rs12764899:rs12764899:rs79780963:rs7090337
		WBP2NL	22	42394729	42454460	1	protein_coding	2.07e-09	0.730693	1	16.39	121	2.69e-09	6.99e-06	GTEx_v7_Brain_Anterior_cingulate_cortex_BA24:GTEx_v7_Brain_Caudate_basal_ganglia:GTEx_v7_Brain_Cerebellum:GTEx_v7_Brain_Frontal_Cortex_BA9:GTEx_v7_Brain_Hypothalamus:GTEx_v7_Brain_Nucleus_accumbens_basal_ganglia:GTEx_v6_Brain_Anterior_cingulate_cortex_BA24:GTEx_v6_Brain_Caudate_basal_ganglia:GTEx_v6_Brain_Frontal_Cortex_BA9	+	No	NA	1.48e-09	rs6002655;rs9607771
		WDR7	18	54318574	54698828	1	protein_coding	1	1.04316	0	0	0	NA	NA	NA	NA	Yes	Adult_Cortex:Fetal_Cortex	2.25e-09	rs72930787:rs28758902:rs587136
		WDR73	15	85185999	85197574	-1	protein_coding	7.9e-06	-0.417346	2	16.05	17	2e-07	2.95e-06	GTEx_v7_Brain_Cortex:GTEx_v7_Brain_Putamen_basal_ganglia	+	Yes	Adult_Cortex:Fetal_Cortex	7.62e-11	rs1051168;rs950169;rs1051168:rs1051168
		WDR82	3	52288437	52322036	-1	protein_coding	0.923062	-0.84365	2	16.02	1	2.14e-05	0.0448348	GTEx_v7_Brain_Putamen_basal_ganglia	NA	Yes	Adult_Cortex:Fetal_Cortex	1.31e-08	rs11717383;rs2535627
		XPNPEP3	22	41253081	41363838	1	protein_coding	8.88e-06	-0.745194	0	0	0	NA	NA	NA	NA	Yes	Adult_Cortex:Fetal_Cortex	NA	rs9607771
		XRCC3	14	104163946	104181841	-1	protein_coding	6.32e-08	0.467663	0	0	42	1.67e-06	5.36e-05	GTEx_v7_Brain_Cerebellum:GTEx_v7_Brain_Cortex	+	Yes	Adult_Cortex:Fetal_Cortex	2.3e-13	rs12887734;rs12890837;rs12887734:rs12887734;rs12890837:rs12890837
		XRCC6	22	42017123	42060044	1	protein_coding	0.996856	-0.128101	0	0	0	NA	NA	NA	NA	Yes	Fetal_Cortex	NA	rs9607771
		XXcos-LUCA11.5	3	50388323	50405354	1	protein_coding	NA	NA	0	0	0	NA	NA	NA	NA	Yes	Adult_Cortex	1.58e-08	rs11717383
		YJEFN3	19	19627036	19648390	1	protein_coding	2.64e-06	NA	0	0	0	NA	NA	NA	NA	Yes	Adult_Cortex	1.01e-08	rs2905426
		YPEL3	16	30103635	30108236	-1	protein_coding	0.122709	NA	0	0	54	6.13e-10	1.47e-12	GTEx_v7_Brain_Cerebellar_Hemisphere:GTEx_v7_Brain_Cerebellum:GTEx_v6_Brain_Cerebellar_Hemisphere:GTEx_v6_Brain_Cerebellum	-	No	NA	1.8e-10	rs12691307
		ZBTB16	11	113930315	114121398	1	protein_coding	0.980087	NA	0	0	0	NA	NA	NA	NA	Yes	Fetal_Cortex	1.45e-08	rs2514218
		ZC3H7B	22	41697526	41756151	1	protein_coding	0.990762	-0.628158	0	0	38	1.37e-05	0.0193144	GTEx_v7_Brain_Cerebellum	+	No	NA	1.65e-08	rs9607771
		ZCCHC8	12	122957417	122985518	-1	protein_coding	0.777819	NA	0	0	0	NA	NA	NA	NA	Yes	Adult_Cortex:Fetal_Cortex	2.81e-13	rs2102949:rs7312955
		ZFYVE21	14	104182067	104200005	1	protein_coding	0.713443	NA	0	0	0	NA	NA	NA	NA	Yes	Adult_Cortex:Fetal_Cortex	2.3e-13	rs12887734:rs12887734;rs12890837:rs12890837
		ZG16	16	29789561	29793096	1	protein_coding	NA	0.705095	0	0	0	NA	NA	NA	NA	Yes	Adult_Cortex:Fetal_Cortex	1.8e-10	rs12691307
		ZMYND10	3	50378541	50384283	-1	protein_coding	3.6e-07	-0.824531	0	0	0	NA	NA	NA	NA	Yes	Adult_Cortex	1.58e-08	rs11717383
		ZNF101	19	19779605	19794318	1	protein_coding	5.77e-07	-0.00197425	0	0	0	NA	NA	NA	NA	Yes	Adult_Cortex:Fetal_Cortex	1.01e-08	rs2905426
		ZNF14	19	19821280	19843906	-1	protein_coding	5.72e-16	-0.140934	0	0	0	NA	NA	NA	NA	Yes	Fetal_Cortex	7.34e-08	rs2905426
		ZNF48	16	30389427	30411429	1	protein_coding	0.0324251	NA	0	0	0	NA	NA	NA	NA	Yes	Adult_Cortex:Fetal_Cortex	NA	rs12691307
		ZNF592	15	85291866	85349659	1	protein_coding	0.949423	-0.880796	2	19.97	0	NA	NA	NA	NA	No	NA	1.01e-09	rs1051168
		ZNF629	16	30789778	30798523	-1	protein_coding	0.992318	-1.86757	0	0	0	NA	NA	NA	NA	Yes	Adult_Cortex	NA	rs12691307
		ZNF664	12	124456392	124499986	1	protein_coding	0.00162679	-0.308462	0	0	0	NA	NA	NA	NA	Yes	Adult_Cortex	8.33e-09	rs7312955:rs2102949
		ZNF771	16	30418618	30440920	1	protein_coding	0.295813	-1.29596	0	0	0	NA	NA	NA	NA	Yes	Adult_Cortex:Fetal_Cortex	2.83e-10	rs12691307
		ZNF774	15	90895477	90909324	1	protein_coding	1.1e-10	1.73961	0	0	0	NA	NA	NA	NA	Yes	Fetal_Cortex	1.7e-08	rs8027450
		ZSCAN2	15	85144217	85171027	1	protein_coding	0.0182037	-1.50593	1	12.86	0	NA	NA	NA	NA	Yes	Adult_Cortex	2.88e-09	rs1051168
		ZSWIM6	5	60628100	60841997	1	protein_coding	0.330185	-0.924572	5	19.21	0	NA	NA	NA	NA	Yes	Adult_Cortex:Fetal_Cortex	1.73e-13	rs4391122;rs10223052;rs159544:rs4391122
	Bipolar disorder	AC002985.3	19	19017822	19045206	-1	protein_coding	NA	NA	0	0	0	NA	NA	NA	NA	Yes	Fetal_Cortex	2.37e-08	rs111444407
		ACO2	22	41865129	41924993	1	protein_coding	0.454378	-0.617412	0	0	0	NA	NA	NA	NA	Yes	Adult_Cortex:Fetal_Cortex	4.13e-09	rs6519227
		APOBEC3C	22	39410088	39416357	1	protein_coding	0.0926246	0.148303	0	0	0	NA	NA	NA	NA	Yes	Adult_Cortex	4.13e-09	rs6519227
		ARMC6	19	19144384	19170563	1	protein_coding	7.24e-07	NA	0	0	0	NA	NA	NA	NA	Yes	Adult_Cortex:Fetal_Cortex	1.63e-08	rs111444407
		ATP13A1	19	19756007	19774502	-1	protein_coding	0.994474	NA	0	0	1	1.57e-05	4.12e-05	GTEx_v7_Brain_Cerebellar_Hemisphere	NA	Yes	Adult_Cortex:Fetal_Cortex	1.38e-07	rs111444407
		C22orf46	22	42084943	42094140	1	protein_coding	NA	-0.442689	0	0	0	NA	NA	NA	NA	Yes	Fetal_Cortex	3.16e-06	rs6519227
		CILP2	19	19649057	19657468	1	protein_coding	0.000278936	-0.132917	2	22.2	155	5.29e-09	7.4e-05	GTEx_v7_Brain_Caudate_basal_ganglia:GTEx_v7_Brain_Nucleus_accumbens_basal_ganglia:GTEx_v7_Brain_Putamen_basal_ganglia:GTEx_v6_Brain_Caudate_basal_ganglia	+	Yes	Adult_Cortex:Fetal_Cortex	8.67e-10	rs111444407
		CTC-260F20.3	19	19627036	19646885	1	protein_coding	NA	NA	2	22.2	0	NA	NA	NA	NA	Yes	Adult_Cortex	1.13e-07	rs111444407
		DESI1	22	41994032	42017100	-1	protein_coding	0.0937225	-0.0430032	0	0	0	NA	NA	NA	NA	Yes	Fetal_Cortex	3.16e-06	rs6519227
		DNAJB7	22	41255553	41258130	-1	protein_coding	2.09e-11	0.355457	0	0	0	NA	NA	NA	NA	Yes	Adult_Cortex	4.13e-09	rs6519227
		EP300	22	41487790	41576081	1	protein_coding	1	NA	0	0	0	NA	NA	NA	NA	Yes	Adult_Cortex:Fetal_Cortex	3.01e-06	rs6519227
		GATAD2A	19	19496635	19619740	1	protein_coding	0.995363	-0.496926	2	19.54	0	NA	NA	NA	NA	Yes	Adult_Cortex:Fetal_Cortex	2.37e-08	rs111444407
		HAPLN4	19	19366450	19373605	-1	protein_coding	0.0326848	0.204998	3	14.29	158	6.74e-08	0.000190422	GTEx_v7_Brain_Cerebellum:GTEx_v6_Brain_Cerebellum	+	No	NA	8.67e-10	rs111444407
		KCNN1	19	18062102	18110889	1	protein_coding	0.9317	NA	0	0	0	NA	NA	NA	NA	Yes	Fetal_Cortex	2.37e-08	rs111444407
		MCHR1	22	41074754	41078818	1	protein_coding	0.00114839	-0.0810065	0	0	5	1.18e-05	0.0226396	GTEx_v7_Brain_Cortex	-	Yes	Adult_Cortex	4.13e-09	rs6519227
		MEF2B	19	19256377	19303400	-1	protein_coding	0.590447	NA	0	0	0	NA	NA	NA	NA	Yes	Adult_Cortex:Fetal_Cortex	2.37e-08	rs111444407
		MEF2BNB	19	19287712	19303400	-1	protein_coding	NA	0.579437	0	0	0	NA	NA	NA	NA	Yes	Adult_Cortex:Fetal_Cortex	2.37e-08	rs111444407
		MEF2BNB-MEF2B	19	19256376	19302967	-1	protein_coding	0.247288	-0.149548	0	0	0	NA	NA	NA	NA	Yes	Adult_Cortex:Fetal_Cortex	2.37e-08	rs111444407
		MIEF1	22	39895437	39914137	1	protein_coding	0.0628938	-0.368026	0	0	0	NA	NA	NA	NA	Yes	Adult_Cortex:Fetal_Cortex	4.13e-09	rs6519227
		NCAN	19	19322782	19363042	1	protein_coding	0.154547	-1.28077	2	14.29	0	NA	NA	NA	NA	Yes	Adult_Cortex:Fetal_Cortex	7.19e-09	rs111444407
		NDUFA13	19	19626545	19644285	1	protein_coding	0.000121027	-0.285092	2	22.2	0	NA	NA	NA	NA	Yes	Adult_Cortex	1.13e-07	rs111444407
		NHP2L1	22	42069934	42086508	-1	protein_coding	0.710585	0.0822262	0	0	0	NA	NA	NA	NA	Yes	Fetal_Cortex	3.16e-06	rs6519227
		NR2C2AP	19	19312225	19314233	-1	protein_coding	0.527168	-0.417894	0	0	0	NA	NA	NA	NA	Yes	Fetal_Cortex	1.63e-08	rs111444407
		PHF5A	22	41855721	41864729	-1	protein_coding	0.849501	-0.474224	0	0	0	NA	NA	NA	NA	Yes	Adult_Cortex:Fetal_Cortex	4.13e-09	rs6519227
		POLR3H	22	41921808	41940610	-1	protein_coding	0.00200711	-1.30585	0	0	0	NA	NA	NA	NA	Yes	Adult_Cortex:Fetal_Cortex	3.01e-06	rs6519227
		RFXANK	19	19303008	19312678	1	protein_coding	0.000671164	0.789997	0	0	0	NA	NA	NA	NA	Yes	Adult_Cortex:Fetal_Cortex	2.37e-08	rs111444407
		SGSM3	22	40766595	40806293	1	protein_coding	1.01e-06	-0.227062	0	0	0	NA	NA	NA	NA	Yes	Adult_Cortex:Fetal_Cortex	4.13e-09	rs6519227
		SLC25A17	22	41165634	41215403	-1	protein_coding	0.0241848	-0.779479	0	0	0	NA	NA	NA	NA	Yes	Adult_Cortex	4.13e-09	rs6519227
		ST13	22	41220539	41253026	-1	protein_coding	0.659424	-1.5853	0	0	0	NA	NA	NA	NA	Yes	Adult_Cortex	4.13e-09	rs6519227
		SUGP1	19	19386827	19431653	-1	protein_coding	0.999636	NA	3	35	0	NA	NA	NA	NA	No	NA	3.46e-08	rs111444407
		SUGP2	19	19101697	19144832	-1	protein_coding	0.999367	0.523631	0	0	0	NA	NA	NA	NA	Yes	Adult_Cortex:Fetal_Cortex	1.63e-08	rs111444407
		TM6SF2	19	19375173	19384200	-1	protein_coding	1.94e-05	NA	3	13.69	2	3.7e-07	9.04e-06	GTEx_v7_Brain_Cerebellar_Hemisphere:GTEx_v7_Brain_Cerebellum:GTEx_v6_Brain_Cerebellum	+	Yes	Adult_Cortex:Fetal_Cortex	2.37e-08	rs111444407
		TOB2	22	41829496	41843027	-1	protein_coding	0.70319	-1.01474	0	0	0	NA	NA	NA	NA	Yes	Adult_Cortex:Fetal_Cortex	4.13e-09	rs6519227
		TSSK6	19	19623227	19626838	-1	protein_coding	0.587551	-1.56843	0	0	0	NA	NA	NA	NA	Yes	Adult_Cortex	1.38e-07	rs111444407
		XPNPEP3	22	41253081	41363838	1	protein_coding	8.88e-06	-0.745194	0	0	37	8.34e-09	4.69e-05	GTEx_v7_Brain_Cerebellar_Hemisphere:GTEx_v7_Brain_Cerebellum:GTEx_v7_Brain_Frontal_Cortex_BA9:GTEx_v7_Brain_Hippocampus	+	Yes	Adult_Cortex	4.13e-09	rs6519227
		XRCC6	22	42017123	42060044	1	protein_coding	0.996856	-0.128101	0	0	0	NA	NA	NA	NA	Yes	Fetal_Cortex	3.16e-06	rs6519227
		YJEFN3	19	19627036	19648390	1	protein_coding	2.64e-06	NA	2	22.2	0	NA	NA	NA	NA	Yes	Adult_Cortex	1.13e-07	rs111444407
		ZNF101	19	19779605	19794318	1	protein_coding	5.77e-07	-0.00197425	0	0	3	1.83e-05	9.4e-07	GTEx_v7_Brain_Caudate_basal_ganglia:GTEx_v7_Brain_Cortex	+	Yes	Adult_Cortex:Fetal_Cortex	7.47e-09	rs111444407
		ZNF14	19	19821280	19843906	-1	protein_coding	5.72e-16	-0.140934	0	0	0	NA	NA	NA	NA	Yes	Fetal_Cortex	2.37e-08	rs111444407
	Major depressive disorder	LRFN5	14	42076773	42373752	1	protein_coding	0.712325	0.122069	5	15.65	98	4.16e-13	2.22e-08	GTEx_v7_Brain_Cerebellar_Hemisphere:GTEx_v7_Brain_Cerebellum:GTEx_v6_Brain_Cerebellar_Hemisphere:GTEx_v6_Brain_Cerebellum	+	Yes	Fetal_Cortex	8.15e-09	rs1950829

## Sheet: Table S4 -Independent lead SNPs
	Adolescent PENS from TEDS/CATSS/ALSPAC									(p<1x10-5)
	Phenotype	SNP	CHR	BP	A1	A2	MAF	Beta	SE	p	Nearest gene	Distance	Functional consequence
	Paranoia and hallucinations	rs73135634	3	84961810	C	T	0.1978	-0.0931846	0.0192708	1.32791e-06	AC132660.1	6913	intergenic
		rs1008621	17	70362731	A	C	0.3141	0.0774819	0.016874	4.3948e-06	LINC00511	0	ncRNA_intronic
	Cognitive disorganisation	rs9513058	13	28814673	C	T	0.4016	-0.0941914	0.0198874	2.1773e-06	PAN3	0	intronic
		rs7147064	14	47560742	C	A	0.4901	-0.0916543	0.0194373	2.41246e-06	MDGA2:MDGA2	0	intronic
		rs12618471	2	186861063	T	C	0.4155	0.0949729	0.0204124	3.27613e-06	AC097500.2	36554	intergenic
		rs7588854	2	80339218	A	G	0.1809	0.122023	0.0263431	3.62047e-06	CTNNA2	0	intronic
		rs80033666	2	170682319	C	T	0.08549	-0.153929	0.0333039	3.8016e-06	METTL5	877	upstream
		rs1506348	4	126450002	A	G	0.05865	-0.184185	0.0402352	4.70098e-06	FAT4	35914	intergenic
		rs6665300	1	65429558	C	T	0.02286	0.367965	0.0831608	9.65558e-06	JAK1	0	intronic
	Anhedonia	rs149957215	8	39872495	A	C	0.01889	-0.417184	0.0758288	3.76243e-08	IDO2	0	intronic
		rs78013746	13	61682703	A	C	0.03206	0.25481	0.0539962	2.36961e-06	MIR3169	91228	intergenic
		rs117907077	11	11033989	A	G	0.02386	-0.286485	0.0615719	3.27365e-06	RP11-179A10.1	105411	intergenic
		rs6033026	20	11059873	G	A	0.2187	-0.0953412	0.0209581	5.38665e-06	C20orf187	49858	intergenic
		rs7164838	15	34967574	A	G	0.3201	0.0878252	0.0193326	5.54946e-06	CTD-2125J1.1	19608	intergenic
		rs2169485	11	41079587	G	A	0.1769	-0.108838	0.0240483	6.01622e-06	LRRC4C	0	intronic
		rs11195810	10	113835240	A	G	0.04573	0.296526	0.0658614	6.72318e-06	GPAM	74383	intergenic
		rs12897386	14	72472263	C	T	0.2843	0.0930677	0.0207942	7.61785e-06	RGS6	0	intronic
		rs62545506	9	73241253	T	G	0.09742	-0.131765	0.0295364	8.1533e-06	TRPM3	0	intronic
		rs34420225	14	94290014	A	C	0.2545	-0.099583	0.0224737	9.37557e-06	PRIMA1	35186	intergenic
		rs74519172	15	55010305	T	C	0.08748	0.159371	0.036037	9.75941e-06	UNC13C	89498	intergenic
	Negative symptoms	rs147205145	5	36033829	A	G	0.01491	0.365563	0.0710645	2.68809e-07	UGT3A2	1289	intergenic
		rs4400001	4	38212771	A	C	0.4115	0.0691433	0.0155356	8.56142e-06	AC098680.1	27462	intergenic
		rs35428606	8	101649797	T	C	0.07654	-0.114384	0.0257975	9.25367e-06	SNX31	0	intronic
	Schizotypy from NFBC									(p<1x10-5)
	Phenotype	SNP	CHR	BP	A1	A2	MAF	Beta	SE	p	Nearest gene	Distance	Functional consequence
	Hypomania	rs61510724	8	124568658	T	C	0.3588	-0.1212	0.02351	2.667e-07	RP11-174I12.2	6651	intergenic
		rs7513165	1	204147186	C	T	0.2535	-0.1384	0.02709	3.372e-07	RP11-203F10.1	4947	intergenic
		rs3217992	9	22003223	T	C	0.4016	0.1158	0.02324	6.574e-07	RP11-145E5.5:CDKN2B-AS1:CDKN2B	0	ncRNA_intronic
		rs34382810	12	2340798	C	A	0.4125	0.1179	0.02406	9.977e-07	CACNA1C	0	intronic
		rs2225936	13	96071114	G	A	0.169	-0.1474	0.03089	1.905e-06	CLDN10	14743	intergenic
		rs1537371	9	22099568	A	C	0.497	0.1094	0.02326	2.644e-06	CDKN2B-AS1	0	ncRNA_intronic
		rs10260443	7	126639525	A	G	0.4433	-0.1078	0.02333	3.922e-06	GRM8	0	intronic
		rs6489351	12	2286963	C	A	0.3698	0.1095	0.02386	4.626e-06	CACNA1C	0	intronic
		rs141608864	6	163406644	A	G	0.0159	0.4917	0.1075	4.9e-06	PACRG	0	intronic
		rs12572392	10	108755615	G	A	0.2853	0.1227	0.02692	5.371e-06	SORCS1	0	intronic
		rs7939084	11	18837950	A	G	0.3569	-0.1123	0.02472	5.745e-06	AC103974.1	11916	intergenic
		rs2084275	10	57179152	A	G	0.09543	-0.1258	0.02785	6.436e-06	PCDH15:RP11-168O22.1	0	ncRNA_intronic
		rs3922316	12	2331144	A	C	0.332	0.1122	0.02489	6.761e-06	CACNA1C:CACNA1C-AS4	0	ncRNA_intronic
		rs3915263	4	14099571	A	G	0.3648	0.1036	0.02301	6.975e-06	LINC01085	14020	intergenic
		rs1558067	7	30503280	C	T	0.4294	0.1044	0.02329	7.584e-06	NOD1	0	UTR5
		rs13397615	2	62033182	G	A	0.2266	0.1332	0.02972	7.597e-06	RPS24P7	2658	intergenic
		rs7088740	10	1157410	G	A	0.2594	-0.1098	0.02456	8.098e-06	WDR37	0	intronic
		rs116987527	15	25497178	T	G	0.03877	-0.508	0.1137	8.194e-06	SNHG14	0	upstream
		rs12668083	7	124936163	A	C	0.1292	0.1396	0.03129	8.356e-06	RP11-3B12.2	0	ncRNA_intronic
		rs4728060	7	126640633	G	A	0.4056	0.101	0.02268	8.627e-06	GRM8	0	intronic
		rs10900558	1	204149523	C	T	0.3429	-0.1096	0.02462	8.7e-06	RP11-203F10.1	2610	intergenic
	Perceptual aberrations	rs12673908	7	70233922	A	G	0.2634	-0.1156	0.02291	4.694e-07	AUTS2	0	intronic
		rs2465430	17	60766224	A	G	0.01392	0.4983	0.104	1.72e-06	MRC2	0	exonic
		rs17106857	1	82098897	G	A	0.3529	-0.1194	0.02525	2.352e-06	LPHN2	0	intronic
		rs11246807	12	132275765	T	C	0.05964	0.2321	0.04964	3.008e-06	SFSWAP	0	intronic
		rs9931487	16	16204822	G	A	0.09443	-0.2352	0.05075	3.717e-06	ABCC1	0	intronic
		rs56225831	2	202517255	T	C	0.04076	0.3228	0.07039	4.651e-06	MPP4	0	intronic
		rs7083808	10	132178531	T	C	0.08748	0.2131	0.04661	4.948e-06	RP11-540N6.1	58799	intergenic
		rs1855229	13	65969545	A	G	0.3956	0.1145	0.02504	4.955e-06	STARP1	84459	intergenic
		rs55810835	5	68057689	G	A	0.04076	0.3812	0.08399	5.835e-06	CTC-340D7.1	70722	intergenic
		rs9581857	13	28027714	C	A	0.16	-0.1531	0.03378	5.984e-06	MTIF3	2974	intergenic
		rs12034781	1	20681571	G	A	0.1233	-0.1543	0.03409	6.164e-06	VWA5B1	183	downstream
		rs150921450	6	156625175	A	G	0.01093	-0.29	0.06412	6.268e-06	SNORD28	74708	intergenic
		rs41144	5	68012441	A	G	0.2475	0.1225	0.02709	6.273e-06	CTC-340D7.1	115970	intergenic
		rs7835556	8	1643051	A	G	0.4513	-0.1084	0.02421	7.738e-06	DLGAP2	0	intronic
		rs12975319	19	3414088	A	G	0.2992	-0.1055	0.0236	7.942e-06	NFIC	0	intronic
		rs114517634	8	125604965	C	T	0.01193	0.205	0.04585	8.025e-06	MTSS1	0	intronic
	Physical anhedonia	rs10737285	1	188113585	G	T	0.06561	-0.2557	0.05038	4.048e-07	RN7SKP156	11384	intergenic
		rs61307115	2	179866704	A	C	0.1213	-0.2103	0.04379	1.623e-06	CCDC141:RPS6P2	0	ncRNA_intronic
		rs2676833	3	194723092	T	G	0.4722	0.1122	0.02388	2.693e-06	XXYLT1	65915	intergenic
		rs74866076	11	42888679	T	C	0.1034	-0.2128	0.04543	2.889e-06	CTD-2537L20.1	72645	intergenic
		rs12287663	11	22550734	A	C	0.09841	-0.1672	0.03647	4.718e-06	RP11-34N19.1	26341	intergenic
		rs75801752	5	101328522	A	G	0.02783	0.3737	0.08204	5.381e-06	RP11-1152B5.1	16019	intergenic
		rs4984530	15	96806416	C	T	0.4384	-0.1132	0.02489	5.585e-06	NR2F2-AS1	0	ncRNA_intronic
		rs72818480	10	61823407	C	T	0.1054	0.1806	0.0398	5.896e-06	ANK3	0	intronic
		rs8108619	19	2854967	G	A	0.1511	0.1955	0.0431	5.904e-06	ZNF555:AC006130.3	0	ncRNA_intronic
		rs58357205	3	80388814	A	G	0.06163	-0.2366	0.05279	7.626e-06	RP11-481N16.1	102416	intergenic
		rs117193738	6	162058239	A	G	0.02883	-0.2712	0.06056	7.764e-06	PARK2	0	intronic
		rs28491023	22	23984653	C	T	0.01988	0.3679	0.08239	8.239e-06	GUSBP11	0	ncRNA_intronic
		rs113847758	8	80529721	G	T	0.01193	-0.5797	0.1299	8.312e-06	STMN2	0	intronic
		rs11690136	2	133296138	A	G	0.163	-0.1529	0.03446	9.353e-06	GPR39	0	intronic
		rs9813609	3	68719218	A	G	0.4095	-0.1037	0.02343	9.843e-06	PSMC1P1	33042	intergenic
	Social anhedonia	rs11919880	3	32962051	G	A	0.4334	-0.1143	0.02298	6.901e-07	TRIM71	22732	intergenic
		rs10958089	8	83279376	C	A	0.2455	-0.1128	0.02331	1.36e-06	HNRNPA1P4	74761	intergenic
		rs12543932	8	88266898	A	G	0.2157	-0.143	0.03014	2.175e-06	CNBD1	0	intronic
		rs13149417	4	62257421	C	T	0.0338	0.3327	0.07141	3.293e-06	LPHN3	0	intronic
		rs4518695	8	3568201	A	G	0.2757	0.112	0.02417	3.723e-06	CSMD1	0	intronic
		rs72741164	5	29763931	T	C	0.06461	0.3353	0.07269	4.104e-06	CTD-2011G17.1	32113	intergenic
		rs7007706	8	83279381	G	T	0.3529	-0.1026	0.02247	5.144e-06	HNRNPA1P4	74766	intergenic
		rs184019183	3	85991640	A	C	0.0169	0.382	0.08405	5.649e-06	CADM2	0	intronic
		rs815814	2	47422820	T	C	0.02286	-0.2876	0.0637	6.55e-06	AC073283.4	0	ncRNA_intronic
		rs2372531	14	84229254	A	G	0.2555	0.107	0.02375	6.815e-06	RNU6ATAC28P	12408	intergenic
		rs2447532	8	119082321	G	A	0.2724	-0.1031	0.02291	6.931e-06	EXT1	0	intronic
		rs60153147	13	21686789	G	A	0.4751	-0.1017	0.02296	9.817e-06	IPPKP1	8278	intergenic
	Positive psychotic experiences from UK Biobank									(p<1x10-5)
	Phenotype	SNP	CHR	BP	A1	A2	MAF	Beta	SE	p	Nearest gene	Distance	Functional consequence
	Un-real voice	rs76428105	19	29493416	T	C	0.0328	0.0110847	0.00217231	3.35275e-07	CTD-2081K17.2	45	upstream:downstream
		rs114231950	5	157884422	G	A	0.05865	0.00660363	0.00131589	5.21876e-07	RP11-542A14.1	4655	intergenic
		rs73018457	11	117688433	T	C	0.07256	0.00465838	0.000932782	5.92057e-07	FXYD2	0	intronic
		rs151095322	9	99458361	A	G	0.01093	0.0105879	0.00216425	9.98572e-07	RP11-535M15.1	0	ncRNA_intronic
		rs76251597	10	19649406	C	T	0.0507	0.00593596	0.00121866	1.11238e-06	MALRD1	0	intronic
		rs62532904	9	13347257	G	T	0.1233	-0.00380895	0.000785761	1.25206e-06	RP11-272P10.3	23807	intergenic
		rs34885185	10	75873165	C	T	0.3797	-0.00261908	0.000546209	1.62854e-06	VCL	0	intronic
		rs11910836	21	42691238	A	G	0.0825	0.00458396	0.000959259	1.76691e-06	FAM3B	0	intronic
		rs1567541	4	26240856	A	C	0.06163	0.00514364	0.00108293	2.03917e-06	RBPJ	0	intronic
		rs77901172	9	126942890	T	C	0.08016	0.004477	0.000944876	2.15885e-06	NEK6	76994	intergenic
		rs4376010	3	43223604	T	C	0.01889	0.0116839	0.0024721	2.28886e-06	AC104434.1	28628	intergenic
		rs181868327	9	99315647	C	T	0.02485	0.00786225	0.00166556	2.35557e-06	CDC14B	0	intronic
		rs12625040	20	6976715	A	G	0.04374	0.00564625	0.00119832	2.45818e-06	RP4-764O22.1	73545	intergenic
		rs72808170	5	159316546	G	A	0.03181	0.00845842	0.00182027	3.37494e-06	AC011343.1	18154	intergenic
		rs184370738	13	71340886	A	G	0.03579	0.00824391	0.00180961	5.22818e-06	SOGA2P1	156909	intergenic
		rs76683768	14	95088943	C	A	0.02783	0.00716876	0.00158104	5.78786e-06	RP11-986E7.7:SERPINA3	0	intronic
		rs12573347	10	76060021	C	T	0.2475	-0.00271291	0.000604385	7.17249e-06	ADK	0	intronic
		rs10503435	8	12984493	C	T	0.04374	0.00730472	0.00162741	7.17757e-06	DLC1	0	intronic
		rs142290825	16	82397288	A	C	0.01392	0.00997198	0.0022249	7.40172e-06	AC024590.1	16103	intergenic
		rs114583310	17	11659245	A	G	0.02485	0.00705278	0.00157489	7.53215e-06	DNAH9	0	intronic
		rs12895922	14	31930925	A	G	0.02982	0.00722914	0.00161681	7.78427e-06	CTD-2213F21.1	1075	intergenic
		rs7947080	11	4838026	T	C	0.2883	-0.00258918	0.000581909	8.617e-06	MMP26	0	intronic
		rs16887056	6	168913179	T	C	0.05268	0.00553366	0.00124378	8.63269e-06	SMOC2	0	intronic
		rs1447655	3	125986791	T	C	0.0169	0.00838507	0.00189136	9.28624e-06	RP11-71E19.1	0	ncRNA_intronic
		rs79994546	1	193575312	T	C	0.02684	0.007539	0.00170512	9.81554e-06	RP11-21J7.1	72711	intergenic
	Un-real visions	rs139694721	20	9777798	A	G	0.1014	0.00613418	0.00117845	1.94015e-07	PAK7	0	intronic
		rs2637963	3	191738155	G	A	0.161	0.00480737	0.000954299	4.72117e-07	RP11-655G22.1	9513	intergenic
		rs6118730	20	9763329	G	A	0.2545	0.00408078	0.000814388	5.42682e-07	PAK7	0	intronic
		rs34186519	1	99818837	A	G	0.3121	-0.00392656	0.000795322	7.94162e-07	LPPR4	43690	intergenic
		rs4766567	12	111707556	A	G	0.167	0.00475684	0.00099	1.55026e-06	CUX2	0	intronic
		rs17113119	14	42983324	A	C	0.01789	0.0107705	0.00225193	1.7309e-06	CTD-2307P3.1:RP11-214N1.1	0	ncRNA_intronic
		rs117143865	19	9186644	T	C	0.04175	0.00811292	0.00169976	1.81729e-06	OR1M4P	7143	intergenic
		rs2093636	14	27590935	T	C	0.3101	0.00377231	0.000790369	1.81857e-06	RP11-384J4.2	0	ncRNA_intronic
		rs78480813	13	85262213	A	C	0.04076	0.00953742	0.00202647	2.52397e-06	LINC00333	124841	intergenic
		rs6077601	20	9778199	C	T	0.3241	0.00364492	0.000778188	2.81852e-06	PAK7	0	intronic
		rs4877228	9	84600972	A	G	0.4135	-0.00353362	0.000755448	2.90686e-06	SPATA31D1	2714	intergenic
		rs150112295	11	12172091	A	G	0.02087	0.0147654	0.00316928	3.18222e-06	MICAL2	0	intronic
		rs17169522	7	137802825	T	C	0.02485	0.0117588	0.0025306	3.37737e-06	AKR1D1	92	downstream
		rs75760209	2	130512069	T	C	0.01392	0.011967	0.00259569	4.02419e-06	AC079776.1	114696	intergenic
		rs56059557	12	76254538	C	T	0.4423	0.00339566	0.000738221	4.23369e-06	RP11-114H23.1	0	ncRNA_intronic
		rs76075275	1	243977486	G	A	0.01392	0.016028	0.00349598	4.55124e-06	AKT3	0	intronic
		rs35378300	19	23074333	G	A	0.2942	-0.00365214	0.000803221	5.45051e-06	CTD-2579N5.3	15554	intergenic
		rs2824704	21	19568486	T	C	0.4135	-0.00337273	0.000741894	5.47002e-06	CHODL	0	intronic
		rs7865137	9	25657290	C	T	0.2903	0.00360155	0.000798055	6.40079e-06	TUSC1	19105	intergenic
		rs35991147	19	34149178	A	G	0.2296	-0.00394219	0.000879908	7.4634e-06	CHST8	0	intronic
		rs6928658	6	106352349	T	C	0.339	0.00344229	0.000769302	7.66413e-06	RN7SKP211	0	ncRNA_exonic
		rs35316515	12	63040221	T	G	0.02783	0.0106412	0.00238107	7.8629e-06	PPM1H	0	UTR3
		rs61879337	11	22205063	T	C	0.02286	0.00988744	0.00222241	8.63628e-06	ANO5	9658	intergenic
		rs12200049	6	36240841	T	C	0.2614	-0.00368859	0.000832547	9.41068e-06	PNPLA1	0	intronic
		rs10994279	10	62009405	G	A	0.1113	0.00512556	0.00115864	9.70863e-06	ANK3	0	intronic
		rs112596311	16	420645	G	T	0.08847	-0.00579781	0.00131207	9.93225e-06	MRPL28	117	upstream:downstream
	U-real conspiracy	rs4908317	1	99937353	A	G	0.09443	-0.00389068	0.000710814	4.42006e-08	RP11-413P11.1	617	downstream
		rs17403033	1	99953243	C	T	0.07654	-0.00390945	0.000762189	2.91386e-07	RP11-413P11.1	0	ncRNA_intronic
		rs1401838	2	76633140	G	A	0.3867	0.00196169	0.000383658	3.17364e-07	RN7SKP203	39064	intergenic
		rs112438937	9	112338707	G	A	0.02386	0.00724656	0.00142561	3.71855e-07	YBX1P6	42094	intergenic
		rs74621584	8	16463650	A	G	0.02386	0.00767543	0.00161217	1.92935e-06	RP11-13N12.2	0	ncRNA_intronic
		rs12473151	2	76632741	A	C	0.2097	0.0021362	0.000453293	2.4481e-06	RN7SKP203	39463	intergenic
		rs118023027	14	30732853	A	G	0.0169	0.0066554	0.00143026	3.27062e-06	CTD-2251F13.1	0	ncRNA_intronic
		rs16829967	2	152203408	G	A	0.03082	0.004895	0.00105328	3.36528e-06	TNFAIP6	10697	intergenic
		rs78441035	3	112494270	A	G	0.02286	0.0076882	0.0016567	3.47669e-06	RP11-572C15.5	26103	intergenic
		rs301506	5	34038854	G	A	0.4672	0.00170873	0.000369076	3.66523e-06	RP11-1084J3.4:C1QTNF3	0	intronic
		rs113569816	15	94102252	G	A	0.02783	0.0066663	0.00145382	4.53659e-06	RP11-266O8.1	0	ncRNA_intronic
		rs76941740	2	228658830	A	G	0.04771	0.00341048	0.000746936	4.97703e-06	AC073065.3	7725	intergenic
		rs56097929	6	154603538	C	A	0.03082	0.00728549	0.00161558	6.50393e-06	IPCEF1	0	intronic
		rs11666195	19	33748761	T	G	0.03877	0.00398956	0.000884721	6.50758e-06	CTD-2540B15.12	26122	intergenic
		rs10030500	4	94406148	G	A	0.335	-0.00182378	0.000404632	6.57336e-06	GRID2	0	intronic
		rs235962	21	28555966	C	A	0.3091	-0.00185423	0.000416757	8.62707e-06	GPX1P2	39697	intergenic
		rs78605471	21	19475741	G	A	0.04672	0.00355343	0.000798671	8.6278e-06	CHODL:AP000998.2	0	ncRNA_intronic
		rs111938667	15	37341773	T	C	0.02286	0.0078226	0.0017602	8.83227e-06	MEIS2	0	intronic
		rs118075654	21	45313306	G	A	0.01193	0.00715983	0.00161299	9.05195e-06	AGPAT3	0	intronic
		rs138068929	1	102075018	A	G	0.01193	0.00667176	0.00150314	9.06438e-06	RP11-411H5.1	114279	intergenic
		rs2641526	12	52468557	G	A	0.07058	0.00349659	0.000791536	9.9951e-06	C12orf44	0	intronic
	Un-real communications	rs62242700	21	18835276	T	C	0.0159	0.00853016	0.00166054	2.79619e-07	RNU7-168P	10223	intergenic
		rs11099877	4	154109580	G	T	0.02286	0.00560214	0.001092	2.89967e-07	TRIM2	0	intronic
		rs141697263	1	173096187	T	C	0.0338	0.0058354	0.00115589	4.46122e-07	GOT2P2	14051	intergenic
		rs147889848	9	23222574	A	G	0.0159	0.00880089	0.00174543	4.60766e-07	AL391117.1	269471	intergenic
		rs78292403	1	168672343	A	G	0.02187	0.00525877	0.00104748	5.16339e-07	DPT	0	intronic
		rs188385826	9	23262712	A	G	0.01292	0.00867648	0.00174189	6.33183e-07	AL391117.1	309609	intergenic
		rs113760919	2	126467127	A	G	0.05964	0.00417916	0.000857277	1.08993e-06	AC097499.1	1418	intergenic
		rs73144807	3	97752278	G	A	0.01093	0.00673048	0.00138199	1.11667e-06	GABRR3	0	intronic
		rs56251231	3	63671265	G	A	0.03082	0.00544769	0.00114661	2.02503e-06	SNTN	6568	intergenic
		rs2373747	7	88614504	C	T	0.4254	0.00165876	0.000350731	2.25405e-06	ZNF804B	0	intronic
		rs150957182	19	54537923	G	A	0.01889	0.00542287	0.00114701	2.27204e-06	VSTM1	6155	intergenic
		rs183916571	4	12430160	T	C	0.03877	0.00496964	0.00105558	2.50479e-06	RNU6-578P	115845	intergenic
		rs16902775	5	36171150	A	G	0.04771	0.00370958	0.000789006	2.58439e-06	SKP2	0	intronic
		rs78362422	3	138997202	G	T	0.05368	0.00339678	0.000734661	3.77534e-06	MRPS22	0	intronic
		rs4969005	17	71020222	T	C	0.166	0.00250968	0.000545685	4.24675e-06	SLC39A11	0	intronic
		rs141054838	19	45612061	A	G	0.01193	0.00578205	0.00126785	5.10811e-06	MARK4:PPP1R37	0	intronic
		rs58702053	10	37109251	A	G	0.0666	0.004009	0.000882993	5.62453e-06	RP11-322I2.1	119785	intergenic
		rs28411867	15	100854493	T	C	0.17	0.00210602	0.000467585	6.67366e-06	ADAMTS17	0	intronic
		rs9652538	15	100859844	G	A	0.161	0.00204775	0.000455345	6.89416e-06	ADAMTS17	0	intronic
		rs2057499	14	25412985	C	T	0.334	0.00172065	0.000382997	7.04247e-06	STXBP6	0	intronic
		rs111465547	9	30476932	T	C	0.02187	0.00610919	0.00136867	8.06689e-06	RP11-255N24.4	81945	intergenic
		rs77179513	3	192326331	G	T	0.0159	0.00519809	0.00116479	8.10123e-06	FGF12	0	intronic
		rs79527388	17	71027002	T	C	0.05964	0.00385054	0.000864465	8.42664e-06	SLC39A11	0	intronic
		rs10102944	8	143384314	G	A	0.4533	-0.0015341	0.000344435	8.43764e-06	TSNARE1	0	intronic
		rs56156770	12	121421992	T	C	0.02883	0.00522433	0.00117485	8.72361e-06	HNF1A	0	intronic
		rs140225802	5	162860763	A	G	0.02286	0.00624747	0.00140614	8.87941e-06	RP11-541P9.3	0	ncRNA_intronic
		rs59421548	6	170581582	T	C	0.3111	-0.0016222	0.000365733	9.19486e-06	RP5-894D12.5:RP5-894D12.3	0	ncRNA_exonic
		rs41316482	9	71661659	A	G	0.03479	0.00471558	0.00106546	9.61468e-06	FXN	0	intronic
		rs111560423	7	41044255	A	G	0.0507	0.00363957	0.000823655	9.93394e-06	AC005029.1	24717	intergenic

## Sheet: Table S5 - MAGMA_Schizophrenia
GENE	CHR	START	STOP	NSNPS	NPARAM	N	ZSTAT	P	SYMBOL
ENSG00000151067	12	2079952	2802108	1295	118	150064	9.0407	7.7859e-20	CACNA1C		Note: Bonferroni p < 2.83 x 10-6 corrected for 17,674 genes tested
ENSG00000188641	1	97543299	98386605	1404	85	150064	8.6502	2.5695e-18	DPYD
ENSG00000270316	10	104614029	104661656	117	12	150064	7.8126	2.8004e-15	C10orf32-ASMT
ENSG00000196628	18	52889562	53332018	496	43	150064	7.707	6.4391e-15	TCF4
ENSG00000114861	3	71003844	71633140	892	93	150064	7.6779	8.0848e-15	FOXP1
ENSG00000166275	10	104613980	104624718	16	4	150064	7.5937	1.5541e-14	C10orf32
ENSG00000214435	10	104629273	104661656	92	10	150064	7.5674	1.9039e-14	AS3MT
ENSG00000165995	10	18429606	18830798	1130	97	150064	7.09	6.7078e-13	CACNB2
ENSG00000076685	10	104845940	104953056	176	13	150064	7.0885	6.7785e-13	NT5C2
ENSG00000148842	10	104678050	104849978	327	18	150064	7.0492	8.9953e-13	CNNM2
ENSG00000100346	22	39966758	40085742	192	21	150064	6.978	1.4966e-12	CACNA1I
ENSG00000101445	20	37434348	37551667	189	29	150064	6.7095	9.7617e-12	PPP1R16B
ENSG00000224997	14	104177607	104179149	1	1	150064	6.6648	1.325e-11	AL049840.1
ENSG00000028116	2	58134786	58387055	360	20	150064	6.6182	1.8186e-11	VRK2
ENSG00000090975	12	123468027	123634562	91	8	150064	6.5306	3.2744e-11	PITPNM2
ENSG00000100711	14	104182067	104200005	21	4	150064	6.524	3.4226e-11	ZFYVE21
ENSG00000130921	12	123717463	123742506	55	5	150064	6.5221	3.4665e-11	C12orf65
ENSG00000256053	14	104029299	104073860	76	8	150064	6.5195	3.5282e-11	APOPT1
ENSG00000148795	10	104590288	104597290	14	3	150064	6.3882	8.3949e-11	CYP17A1
ENSG00000178074	2	200775979	200820658	67	10	150064	6.3718	9.3389e-11	C2orf69
ENSG00000162971	2	200794698	200820459	30	6	150064	6.3714	9.3671e-11	TYW5
ENSG00000051825	12	123636867	123728561	164	7	150064	6.3651	9.7609e-11	MPHOSPH9
ENSG00000175806	8	9911778	10286401	1126	62	150064	6.3334	1.1991e-10	MSRA
ENSG00000144619	3	2140497	3099645	2606	222	150064	6.3297	1.2284e-10	CNTN4
ENSG00000166170	14	104022881	104029168	8	2	150064	6.3097	1.3975e-10	BAG5
ENSG00000182196	12	123464607	123467456	1	1	150064	6.2757	1.74e-10	ARL6IP4
ENSG00000114416	3	180585929	180700541	131	9	150064	6.2605	1.9183e-10	FXR1
ENSG00000149091	11	46354455	46402104	28	4	150064	6.235	2.2596e-10	DGKZ
ENSG00000130449	5	60628100	60841997	202	16	150064	6.1654	3.5159e-10	ZSWIM6
ENSG00000070366	17	1963133	2207065	475	20	150064	6.1547	3.7608e-10	SMG6
ENSG00000078328	16	6069095	7763340	6216	379	150064	6.1367	4.2131e-10	RBFOX1
ENSG00000088808	14	104200089	104313927	165	7	150064	6.1258	4.5103e-10	PPP1R13B
ENSG00000115524	2	198254508	198299815	30	4	150064	6.1127	4.897e-10	SF3B1
ENSG00000183117	8	2792875	4852494	10164	493	150064	6.1079	5.0477e-10	CSMD1
ENSG00000115540	2	198380295	198418423	26	3	150064	6.1066	5.0892e-10	MOB4
ENSG00000171045	8	143293441	143484601	502	31	150064	6.1013	5.2606e-10	TSNARE1
ENSG00000196141	2	201170604	201346986	300	29	150064	6.0803	5.9965e-10	SPATS2L
ENSG00000054282	1	243419320	243663394	301	25	150064	6.0589	6.8526e-10	SDCCAG8
ENSG00000198597	19	30719197	31204445	689	76	150064	6.0583	6.8763e-10	ZNF536
ENSG00000270757	2	198365137	198415450	33	4	150064	6.0425	7.5881e-10	HSPE1-MOB4
ENSG00000126214	14	104028233	104167888	232	16	150064	5.99	1.0494e-09	KLC1
ENSG00000066248	2	233743396	233877982	373	37	150064	5.988	1.0623e-09	NGEF
ENSG00000126215	14	104163946	104181841	24	5	150064	5.9878	1.0634e-09	XRCC3
ENSG00000256500	14	104029299	104152261	203	15	150064	5.9696	1.1894e-09	RP11-73M18.2
ENSG00000175224	11	46638826	46696368	31	4	150064	5.9032	1.7826e-09	ATG13
ENSG00000111325	12	123459127	123464590	4	2	150064	5.8948	1.8754e-09	OGFOD2
ENSG00000154146	11	124609742	124617106	7	2	150064	5.8922	1.9059e-09	NRGN
ENSG00000115474	2	233631174	233641278	21	5	150064	5.8517	2.4334e-09	KCNJ13
ENSG00000204120	2	233562009	233725285	290	13	150064	5.8393	2.6205e-09	GIGYF2
ENSG00000110497	11	46417964	46615675	83	4	150064	5.8371	2.6565e-09	AMBRA1
ENSG00000138311	10	64133951	64431771	656	62	150064	5.8354	2.6824e-09	ZNF365
ENSG00000127152	14	99635624	99737861	142	20	150064	5.834	2.7063e-09	BCL11B
ENSG00000162972	2	200820040	200873263	72	12	150064	5.8287	2.7927e-09	C2orf47
ENSG00000080854	11	133778459	133826880	103	18	150064	5.8258	2.8412e-09	IGSF9B
ENSG00000180720	11	46406640	46408107	1	1	150064	5.8029	3.259e-09	CHRM4
ENSG00000002822	7	1855429	2272878	1272	23	150064	5.7995	3.3257e-09	MAD1L1
ENSG00000163935	3	52937588	53080766	213	14	150064	5.786	3.6048e-09	SFMBT1
ENSG00000037749	5	153418466	153600038	370	26	150064	5.7771	3.8003e-09	MFAP3
ENSG00000149930	16	29984962	30003582	14	2	150064	5.7544	4.3487e-09	TAOK2
ENSG00000162267	3	52828784	52843025	12	3	150064	5.723	5.2331e-09	ITIH3
ENSG00000055955	3	52846991	52865495	25	3	150064	5.7146	5.4994e-09	ITIH4
ENSG00000248592	3	52867137	52931578	99	7	150064	5.7	5.9891e-09	TMEM110-MUSTN1
ENSG00000149932	16	29952206	29984373	25	2	150064	5.6975	6.0803e-09	TMEM219
ENSG00000100207	22	42556019	42739622	244	26	150064	5.6801	6.7311e-09	TCF20
ENSG00000213533	3	52870235	52931612	92	7	150064	5.6699	7.1426e-09	TMEM110
ENSG00000166716	15	85291866	85349659	93	14	150064	5.6493	8.0535e-09	ZNF592
ENSG00000168016	3	36868311	36986548	170	12	150064	5.6134	9.9211e-09	TRANK1
ENSG00000080644	15	78885394	78913637	56	6	150064	5.6035	1.0502e-08	CHRNA3
ENSG00000243696	3	52847298	52869745	37	4	150064	5.5921	1.1216e-08	RP5-966M1.6
ENSG00000182511	15	91426925	91439006	15	2	150064	5.59	1.1352e-08	FES
ENSG00000065609	6	84262599	84419410	184	15	150064	5.5802	1.2015e-08	SNAP91
ENSG00000184304	14	30045687	30661104	1006	81	150064	5.5801	1.2017e-08	PRKD1
ENSG00000176371	15	85144217	85171027	33	7	150064	5.58	1.2028e-08	ZSCAN2
ENSG00000164574	5	153570290	153800544	593	43	150064	5.5519	1.4132e-08	GALNT10
ENSG00000197696	15	85198360	85201794	8	3	150064	5.5401	1.5117e-08	NMB
ENSG00000131374	3	17198654	18486309	1872	35	150064	5.533	1.5736e-08	TBC1D5
ENSG00000142197	21	37529080	37666572	406	40	150064	5.5281	1.6182e-08	DOPEY2
ENSG00000185046	12	99120235	100378432	2110	120	150064	5.5247	1.6503e-08	ANKS1B
ENSG00000149564	11	124622026	124632186	9	3	150064	5.5205	1.6901e-08	ESAM
ENSG00000120705	5	137841784	137878989	31	4	150064	5.4839	2.0804e-08	ETF1
ENSG00000139970	14	60062694	60337684	346	17	150064	5.4784	2.1463e-08	RTN1
ENSG00000167491	19	19496635	19619740	120	7	150064	5.4572	2.4189e-08	GATAD2A
ENSG00000114054	3	135969148	136056738	90	11	150064	5.4567	2.4259e-08	PCCB
ENSG00000128268	22	39853349	39888199	19	5	150064	5.4561	2.4338e-08	MGAT3
ENSG00000177082	15	85185999	85197574	21	4	150064	5.4536	2.4674e-08	WDR73
ENSG00000162944	2	198432948	198540769	109	7	150064	5.4317	2.7917e-08	RFTN2
ENSG00000164588	5	45259349	45696253	253	13	150064	5.4244	2.9071e-08	HCN1
ENSG00000182600	2	233721980	233743418	38	6	150064	5.4199	2.9817e-08	C2orf82
ENSG00000113013	5	137890571	137911133	22	4	150064	5.4095	3.1602e-08	HSPA9
ENSG00000272573	3	52867130	52869235	5	2	150064	5.4038	3.263e-08	MUSTN1
ENSG00000140564	15	91411822	91426688	15	3	150064	5.4026	3.2838e-08	FURIN
ENSG00000174943	16	29916333	29938356	15	2	150064	5.4003	3.3273e-08	KCTD13
ENSG00000163635	3	63850233	63989138	178	22	150064	5.3974	3.3803e-08	ATXN7
ENSG00000117020	1	243651535	244014381	314	13	150064	5.392	3.4845e-08	AKT3
ENSG00000111328	12	123745528	123756881	21	5	150064	5.3595	4.1737e-08	CDK2AP1
ENSG00000103723	15	83328033	83378666	90	15	150064	5.3494	4.4126e-08	AP3B2
ENSG00000171962	17	17876127	17920203	51	5	150064	5.3417	4.6048e-08	LRRC48
ENSG00000171953	17	17880723	17942523	60	5	150064	5.3288	4.944e-08	ATPAF2
ENSG00000183955	12	123868320	123893905	28	5	150064	5.3284	4.9532e-08	SETD8
ENSG00000180423	11	46624411	46639459	5	1	150064	5.3264	5.0092e-08	HARBI1
ENSG00000174939	16	29911696	29931185	7	2	150064	5.3033	5.6866e-08	ASPHD1
ENSG00000010327	3	52529354	52558511	26	5	150064	5.2974	5.8741e-08	STAB1
ENSG00000139697	12	123773656	123849390	166	9	150064	5.2912	6.0742e-08	SBNO1
ENSG00000205981	3	180701497	180707562	2	1	150064	5.2901	6.1114e-08	DNAJC19
ENSG00000136928	9	101050391	101471479	1189	117	150064	5.2756	6.6174e-08	GABBR2
ENSG00000183066	22	42394729	42454460	78	6	150064	5.2744	6.6593e-08	WBP2NL
ENSG00000089250	12	117645947	117889975	471	48	150064	5.2587	7.2538e-08	NOS1
ENSG00000023902	1	150121373	150136916	13	1	150064	5.2561	7.3582e-08	PLEKHO1
ENSG00000198951	22	42454358	42466846	14	3	150064	5.2548	7.4076e-08	NAGA
ENSG00000151914	6	56322785	56819426	656	19	150064	5.2326	8.3554e-08	DST
ENSG00000184903	7	110303110	111202573	1194	61	150064	5.2221	8.8434e-08	IMMP2L
ENSG00000136631	1	150039369	150117505	64	1	150064	5.2201	8.9437e-08	VPS45
ENSG00000141034	17	17942606	17971718	35	2	150064	5.2043	9.7339e-08	GID4
ENSG00000175220	11	46698630	46722165	17	5	150064	5.1966	1.015e-07	ARHGAP1
ENSG00000176349	7	1878222	1889567	48	6	150064	5.1947	1.0251e-07	AC110781.3
ENSG00000120451	11	130745331	130786404	169	11	150064	5.1923	1.0384e-07	SNX19
ENSG00000169684	15	78857862	78887611	44	5	150064	5.1919	1.0407e-07	CHRNA5
ENSG00000150967	12	123405498	123466196	34	7	150064	5.167	1.1895e-07	ABCB9
ENSG00000101442	20	37377085	37400834	79	8	150064	5.1617	1.2236e-07	ACTR5
ENSG00000104219	8	17013538	17082308	145	23	150064	5.1546	1.2708e-07	ZDHHC2
ENSG00000140612	15	85212775	85259947	60	10	150064	5.1426	1.355e-07	SEC11A
ENSG00000103066	16	68279207	68294961	19	3	150064	5.1304	1.4459e-07	PLA2G15
ENSG00000166166	14	103995521	104003410	13	3	150064	5.1302	1.4469e-07	TRMT61A
ENSG00000260836	15	83208783	83224682	21	6	150064	5.1241	1.4949e-07	RP11-152F13.10
ENSG00000110492	11	46402306	46405375	2	1	150064	5.1233	1.5013e-07	MDK
ENSG00000055957	3	52811603	52826078	21	2	150064	5.1084	1.6243e-07	ITIH1
ENSG00000100167	22	42372276	42394225	35	6	150064	5.1046	1.6575e-07	2003-09-01
ENSG00000183166	7	71244476	71912136	1249	48	150064	5.0983	1.7139e-07	CALN1
ENSG00000124212	20	48120411	48184683	35	5	150064	5.0943	1.7503e-07	PTGIS
ENSG00000184983	22	42481529	42486959	6	2	150064	5.0766	1.9214e-07	NDUFA6
ENSG00000118689	6	108881038	109005977	124	13	150064	5.0757	1.9305e-07	FOXO3
ENSG00000167720	17	2206677	2228554	21	4	150064	5.0613	2.0822e-07	SRR
ENSG00000214575	15	83211951	83317612	217	23	150064	5.0576	2.1233e-07	CPEB1
ENSG00000166035	15	58702768	58861151	304	41	150064	5.0571	2.1287e-07	LIPC
ENSG00000100162	22	42334725	42343168	22	3	150064	5.0318	2.4297e-07	CENPM
ENSG00000163938	3	52715172	52728508	15	2	150064	5.0147	2.6561e-07	GNL3
ENSG00000115896	2	198669426	199437305	969	52	150064	5.0081	2.7483e-07	PLCL1
ENSG00000137841	15	40570377	40600136	33	6	150064	5.005	2.7926e-07	PLCB2
ENSG00000108591	17	17991200	18011285	26	4	150064	4.995	2.9424e-07	DRG2
ENSG00000103067	16	68263014	68272005	3	1	150064	4.9902	3.0163e-07	ESRP2
ENSG00000135250	7	104751151	105039755	324	9	150064	4.9876	3.0569e-07	SRPK2
ENSG00000129933	19	19431490	19469563	49	5	150064	4.9869	3.0682e-07	MAU2
ENSG00000261086	15	83209620	83231124	33	9	150064	4.9685	3.3733e-07	RP11-379H8.1
ENSG00000158445	20	47980414	48099184	314	31	150064	4.966	3.4165e-07	KCNB1
ENSG00000135164	7	86781677	86825653	91	7	150064	4.966	3.4167e-07	DMTF1
ENSG00000118007	3	136055077	136471220	399	16	150064	4.9542	3.6317e-07	STAG1
ENSG00000140538	15	88418230	88799999	570	51	150064	4.9357	3.9941e-07	NTRK3
ENSG00000077782	8	38268656	38326352	46	8	150064	4.9337	4.0353e-07	FGFR1
ENSG00000149295	11	113280318	113346413	126	17	150064	4.9315	4.0803e-07	DRD2
ENSG00000144381	2	198351305	198381461	22	3	150064	4.9258	4.2015e-07	HSPD1
ENSG00000175662	17	17746828	17875736	127	4	150064	4.9048	4.6763e-07	TOM1L2
ENSG00000136381	15	78729773	78793798	92	8	150064	4.9038	4.6992e-07	IREB2
ENSG00000149927	16	30016830	30034591	22	2	150064	4.8972	4.8599e-07	DOC2A
ENSG00000188803	17	11144580	11467380	812	84	150064	4.8922	4.9865e-07	SHISA6
ENSG00000103037	16	58549383	58554431	10	3	150064	4.8786	5.3408e-07	SETD6
ENSG00000204970	5	140165876	140391929	295	13	150064	4.87	5.5798e-07	PCDHA1
ENSG00000168268	3	52558386	52569070	18	2	150064	4.8698	5.5852e-07	NT5DC2
ENSG00000163939	3	52579368	52719933	161	4	150064	4.8696	5.5924e-07	PBRM1
ENSG00000179195	12	124456392	124499986	60	8	150064	4.864	5.7504e-07	ZNF664
ENSG00000213593	11	57480072	57508445	28	4	150064	4.8561	5.9859e-07	TMX2
ENSG00000135185	7	86825478	86849903	49	5	150064	4.8529	6.0829e-07	TMEM243
ENSG00000103423	16	4475806	4506776	32	4	150064	4.8488	6.2112e-07	DNAJA3
ENSG00000100426	22	50247490	50283726	88	6	150064	4.8403	6.4808e-07	ZBED4
ENSG00000168273	3	52568029	52613253	51	4	150064	4.8371	6.5872e-07	SMIM4
ENSG00000272305	3	53003135	53133469	228	14	150064	4.8342	6.6848e-07	RP11-894J14.5
ENSG00000156395	10	106400859	107024993	1388	42	150064	4.8301	6.8226e-07	SORCS3
ENSG00000100731	14	71374122	71582099	366	18	150064	4.8087	7.5945e-07	PCNX
ENSG00000105705	19	19386827	19431653	62	6	150064	4.8043	7.7653e-07	SUGP1
ENSG00000143409	1	150969025	150980851	15	5	150064	4.7997	7.9437e-07	FAM63A
ENSG00000072310	17	17713713	17740325	26	3	150064	4.7973	8.0428e-07	SREBF1
ENSG00000120458	11	124636394	124670569	36	5	150064	4.7941	8.1698e-07	MSANTD2
ENSG00000169592	16	30006615	30017114	20	3	150064	4.7919	8.2625e-07	INO80E
ENSG00000254462	11	57480077	57559058	59	5	150064	4.7885	8.4034e-07	TMX2-CTNND1
ENSG00000204969	5	140174444	140391929	282	13	150064	4.7781	8.8462e-07	PCDHA2
ENSG00000162426	1	8377886	8404227	57	8	150064	4.7729	9.0779e-07	SLC45A1
ENSG00000151150	10	61786056	62493248	1580	65	150064	4.7647	9.4563e-07	ANK3
ENSG00000114904	3	52744800	52804965	56	2	150064	4.7594	9.7105e-07	NEK4
ENSG00000116127	2	73612886	73837920	275	8	150064	4.7495	1.0197e-06	ALMS1
ENSG00000019102	11	124617368	124622134	7	2	150064	4.7379	1.0797e-06	VSIG2
ENSG00000156011	8	18384811	18942240	2011	127	150064	4.737	1.0843e-06	PSD3
ENSG00000156218	15	84322838	84708594	743	37	150064	4.7355	1.0927e-06	ADAMTSL3
ENSG00000163637	3	64079543	64431152	804	74	150064	4.7339	1.1012e-06	PRICKLE2
ENSG00000211450	11	57508825	57510986	2	1	150064	4.7337	1.1025e-06	C11orf31
ENSG00000065413	2	197831741	198175897	670	50	150064	4.7333	1.1045e-06	ANKRD44
ENSG00000146555	7	3341080	4308632	2488	90	150064	4.7278	1.135e-06	SDK1
ENSG00000068971	11	64685025	64701945	18	3	150064	4.7202	1.1781e-06	PPP2R5B
ENSG00000016864	3	52728505	52740048	7	1	150064	4.7153	1.2069e-06	GLT8D1
ENSG00000180210	11	46740730	46761056	37	5	150064	4.7142	1.2135e-06	F2
ENSG00000204060	1	41827594	41849262	44	8	150064	4.6996	1.3037e-06	FOXO6
ENSG00000255408	5	140180783	140391929	276	13	150064	4.6971	1.3196e-06	PCDHA3
ENSG00000118292	1	150240600	150253327	12	3	150064	4.6907	1.3613e-06	C1orf54
ENSG00000171467	6	43274872	43337216	56	7	150064	4.6834	1.4108e-06	ZNF318
ENSG00000163125	1	150335567	150449042	245	12	150064	4.6826	1.4164e-06	RPRD2
ENSG00000156103	8	89044237	89340254	456	42	150064	4.6818	1.4216e-06	MMP16
ENSG00000089639	19	19740285	19754476	10	3	150064	4.6787	1.4434e-06	GMIP
ENSG00000171174	2	28004231	28113965	130	8	150064	4.6626	1.5612e-06	RBKS
ENSG00000126460	19	50083903	50094272	20	2	150064	4.6503	1.6571e-06	PRRG2
ENSG00000163634	3	63819546	63849579	37	10	150064	4.6469	1.6851e-06	THOC7
ENSG00000205359	5	101707486	101834720	352	13	150064	4.6446	1.7036e-06	SLCO6A1
ENSG00000142949	1	43990858	44089343	189	13	150064	4.6435	1.7127e-06	PTPRF
ENSG00000135631	2	73300510	73383849	153	14	150064	4.6424	1.7218e-06	RAB11FIP5
ENSG00000187772	6	105404923	105531207	83	10	150064	4.6381	1.758e-06	LIN28B
ENSG00000056972	6	111877657	111927481	110	15	150064	4.6321	1.81e-06	TRAF3IP2
ENSG00000115520	2	198318147	198340032	11	2	150064	4.6317	1.8131e-06	COQ10B
ENSG00000174437	12	110718561	110788898	47	8	150064	4.627	1.8549e-06	ATP2A2
ENSG00000156599	11	57435219	57468659	33	5	150064	4.6265	1.8596e-06	ZDHHC5
ENSG00000188580	6	124125286	125146803	1819	140	150064	4.6209	1.9107e-06	NKAIN2
ENSG00000133059	1	205111632	205180727	118	9	150064	4.6122	1.9921e-06	DSTYK
ENSG00000116871	1	36621180	36646450	19	3	150064	4.6121	1.9928e-06	MAP7D1
ENSG00000126461	19	50145382	50161899	8	2	150064	4.6101	2.0124e-06	SCAF1
ENSG00000243147	2	27994584	28210954	233	13	150064	4.6064	2.0481e-06	MRPL33
ENSG00000109572	4	170533784	170644824	179	13	150064	4.6023	2.0896e-06	CLCN3
ENSG00000254732	11	57509635	57560715	32	4	150064	4.5995	2.118e-06	RP11-691N7.6
ENSG00000165046	8	38243725	38267045	17	2	150064	4.599	2.1224e-06	LETM2
ENSG00000105717	19	19672522	19729725	59	8	150064	4.5893	2.2239e-06	PBX4
ENSG00000166086	11	133938820	134021896	177	11	150064	4.58	2.3244e-06	JAM3
ENSG00000117971	15	78916461	79020096	145	15	150064	4.574	2.3927e-06	CHRNB4
ENSG00000112893	5	109025067	109205326	446	23	150064	4.5736	2.3973e-06	MAN2A1
ENSG00000177096	22	42470255	42475445	5	2	150064	4.5731	2.4031e-06	FAM109B
ENSG00000197635	2	162848751	162931052	77	11	150064	4.5729	2.4052e-06	DPP4
ENSG00000108953	17	1247566	1303672	146	17	150064	4.5592	2.5678e-06	YWHAE
ENSG00000144642	3	29322473	30051886	2024	127	150064	4.5577	2.5854e-06	RBMS3
ENSG00000204967	5	140186659	140391929	261	12	150064	4.5466	2.7258e-06	PCDHA4
ENSG00000120733	5	137688285	137772717	142	17	150064	4.5465	2.7268e-06	KDM3B
ENSG00000169554	2	145141648	145282147	113	22	150064	4.5394	2.8203e-06	ZEB2
ENSG00000126453	19	50168823	50177173	6	1	150064	4.5386	2.8309e-06	BCL2L12
ENSG00000120156	9	27109139	27230173	519	54	150064	4.536	2.8666e-06	TEK
ENSG00000178568	2	212240446	213403565	3108	163	150064	4.5242	3.0311e-06	ERBB4
ENSG00000117362	1	150237804	150241980	2	1	150064	4.5235	3.0419e-06	APH1A
ENSG00000186522	2	110300559	110371783	121	13	150064	4.5145	3.1731e-06	2010-09-01
ENSG00000117222	1	205055270	205091143	81	10	150064	4.512	3.2104e-06	RBBP5
ENSG00000178922	1	43916824	43919660	4	2	150064	4.5112	3.2224e-06	HYI
ENSG00000198561	11	57520715	57587018	46	5	150064	4.5034	3.3437e-06	CTNND1
ENSG00000100401	22	41641615	41682255	60	7	150064	4.5033	3.346e-06	RANGAP1
ENSG00000142599	1	8412457	8877702	429	17	150064	4.5017	3.3699e-06	RERE
ENSG00000168070	11	64704989	64739557	68	6	150064	4.4989	3.415e-06	C11orf85
ENSG00000182319	8	8175258	8244008	190	24	150064	4.4951	3.4767e-06	SGK223
ENSG00000182858	22	50293877	50312106	55	4	150064	4.492	3.5272e-06	ALG12
ENSG00000159958	22	42321045	42322822	2	1	150064	4.4907	3.5498e-06	TNFRSF13C
ENSG00000142546	19	50058968	50093519	39	4	150064	4.4896	3.5685e-06	NOSIP
ENSG00000213996	19	19375173	19384200	14	3	150064	4.4861	3.6267e-06	TM6SF2
ENSG00000119866	2	60678302	60780702	103	20	150064	4.4846	3.6526e-06	BCL11A
ENSG00000124067	16	67977377	68003504	13	3	150064	4.4838	3.6659e-06	SLC12A4
ENSG00000151503	11	134020014	134095348	101	11	150064	4.4803	3.7263e-06	NCAPD3
ENSG00000183715	11	132284871	133402414	2499	217	150064	4.4789	3.7512e-06	OPCML
ENSG00000136383	15	85359911	85416713	120	23	150064	4.4783	3.7623e-06	ALPK3
ENSG00000137872	15	47476298	48066420	1344	55	150064	4.4708	3.8967e-06	SEMA6D
ENSG00000196092	9	36833272	37034103	552	51	150064	4.4707	3.8977e-06	PAX5
ENSG00000117360	1	150293925	150325671	66	7	150064	4.4706	3.9002e-06	PRPF3
ENSG00000160145	3	123798870	124445172	1540	77	150064	4.4624	4.0515e-06	KALRN
ENSG00000174564	3	136665072	136729927	83	6	150064	4.4606	4.0863e-06	IL20RB
ENSG00000112394	6	111408781	111552397	170	13	150064	4.4589	4.1194e-06	SLC16A10
ENSG00000164181	5	60047618	60140216	165	18	150064	4.4581	4.1345e-06	ELOVL7
ENSG00000157680	7	137065783	137531838	645	43	150064	4.4565	4.1649e-06	DGKI
ENSG00000183172	22	42475695	42480288	2	1	150064	4.4538	4.2179e-06	SMDT1
ENSG00000198911	22	42229109	42303312	113	15	150064	4.4504	4.2848e-06	SREBF2
ENSG00000077380	2	172543919	172604930	78	11	150064	4.4503	4.2884e-06	DYNC1I2
ENSG00000125107	16	58553855	58663790	245	15	150064	4.4487	4.3186e-06	CNOT1
ENSG00000115392	2	58386378	58468507	126	16	150064	4.4423	4.4496e-06	FANCL
ENSG00000122970	12	110562140	110656602	79	12	150064	4.441	4.4775e-06	IFT81
ENSG00000137204	6	43263432	43273276	11	3	150064	4.4396	4.5057e-06	SLC22A7
ENSG00000141314	17	30593195	30651680	105	15	150064	4.4394	4.5111e-06	RHBDL3
ENSG00000173366	3	52255097	52265206	6	2	150064	4.4319	4.6709e-06	TLR9
ENSG00000189283	3	59735036	61237133	4522	294	150064	4.4238	4.849e-06	FHIT
ENSG00000235750	1	175126123	175162135	77	9	150064	4.4132	5.0927e-06	KIAA0040
ENSG00000114902	3	52738971	52742182	2	1	150064	4.4122	5.1165e-06	SPCS1
ENSG00000188938	9	96208776	96215874	14	4	150064	4.4082	5.2106e-06	FAM120AOS
ENSG00000087116	5	178537852	178772431	416	60	150064	4.4073	5.2327e-06	ADAMTS2
ENSG00000166886	12	57482677	57489259	8	4	150064	4.3957	5.5218e-06	NAB2
ENSG00000144567	2	220040947	220050201	23	3	150064	4.3931	5.5881e-06	FAM134A
ENSG00000147324	8	8640864	8751155	325	22	150064	4.3928	5.5954e-06	MFHAS1
ENSG00000126456	19	50162826	50169132	6	1	150064	4.3815	5.8926e-06	IRF3
ENSG00000048828	9	96214004	96328397	226	16	150064	4.3789	5.9653e-06	FAM120A
ENSG00000137075	9	36336393	36487545	131	14	150064	4.3773	6.0084e-06	RNF38
ENSG00000170571	5	49692026	49739082	56	5	150064	4.3759	6.0468e-06	EMB
ENSG00000150625	4	176554085	176923815	746	63	150064	4.3658	6.3335e-06	GPM6A
ENSG00000132563	5	137774706	137782658	18	4	150064	4.3633	6.4064e-06	REEP2
ENSG00000204965	5	140201222	140391929	244	16	150064	4.3598	6.5088e-06	PCDHA5
ENSG00000117399	1	43824626	43828874	5	3	150064	4.3494	6.8252e-06	CDC20
ENSG00000085563	7	87133175	87342611	303	24	150064	4.3454	6.95e-06	ABCB1
ENSG00000003137	2	72356367	72375167	17	4	150064	4.3442	6.9885e-06	CYP26B1
ENSG00000226124	2	200625267	200715896	132	19	150064	4.3431	7.0248e-06	FTCDNL1
ENSG00000118260	2	208394461	208468155	71	7	150064	4.3431	7.0252e-06	CREB1
ENSG00000174456	12	110465872	110511491	74	13	150064	4.3426	7.039e-06	C12orf76
ENSG00000147548	8	38127215	38239790	63	2	150064	4.3416	7.0721e-06	WHSC1L1
ENSG00000112659	6	43149913	43192325	60	7	150064	4.3404	7.1122e-06	CUL9
ENSG00000007923	1	6694228	6761984	100	10	150064	4.3389	7.1607e-06	DNAJC11
ENSG00000072736	16	68118654	68263162	142	5	150064	4.3386	7.1709e-06	NFATC3
ENSG00000110046	11	64662007	64684722	30	3	150064	4.3341	7.3181e-06	ATG2A
ENSG00000131495	5	140018325	140027370	14	3	150064	4.3329	7.3565e-06	NDUFA2
ENSG00000144040	2	73169165	73302747	136	7	150064	4.3325	7.3719e-06	SFXN5
ENSG00000153820	2	228844666	229046361	520	21	150064	4.3315	7.4044e-06	SPHKAP
ENSG00000170396	2	185463093	185804219	461	20	150064	4.3304	7.4409e-06	ZNF804A
ENSG00000119042	2	200134223	200335989	161	11	150064	4.325	7.626e-06	SATB2
ENSG00000072134	17	19118928	19240028	47	4	150064	4.3244	7.6486e-06	EPN2
ENSG00000261884	16	67963517	67969920	3	1	150064	4.323	7.695e-06	CTC-479C5.12
ENSG00000188107	6	64429876	66417118	4273	96	150064	4.3208	7.7732e-06	EYS
ENSG00000258674	19	19627036	19646885	27	2	150064	4.3198	7.808e-06	CTC-260F20.3
ENSG00000073711	3	135684515	135866733	204	13	150064	4.3163	7.9323e-06	PPP2R3A
ENSG00000103042	16	58699013	58719008	58	10	150064	4.313	8.0524e-06	SLC38A7
ENSG00000143412	1	150954493	150968110	31	9	150064	4.3114	8.1106e-06	ANXA9
ENSG00000184588	1	66258197	66840259	1034	63	150064	4.3081	8.2314e-06	PDE4B
ENSG00000178093	19	19623227	19626838	4	1	150064	4.3069	8.2783e-06	TSSK6
ENSG00000121749	12	72233487	72320629	127	10	150064	4.3	8.5392e-06	TBC1D15
ENSG00000166484	17	19281034	19286857	1	1	150064	4.2971	8.653e-06	MAPK7
ENSG00000157087	3	10365707	10749716	987	96	150064	4.297	8.6574e-06	ATP2B2
ENSG00000091536	17	18012020	18083116	100	12	150064	4.2967	8.6666e-06	MYO15A
ENSG00000120314	5	140044261	140053709	11	3	150064	4.2946	8.7487e-06	WDR55
ENSG00000115825	2	37477645	37551951	223	19	150064	4.2941	8.7694e-06	PRKD3
ENSG00000167261	16	68021297	68034489	11	3	150064	4.2936	8.7901e-06	DPEP2
ENSG00000167522	16	89334038	89556969	249	19	150064	4.2914	8.8769e-06	ANKRD11
ENSG00000081842	5	140207563	140391929	240	15	150064	4.2902	8.9246e-06	PCDHA6
ENSG00000250067	19	19627036	19648390	28	2	150064	4.2876	9.0319e-06	YJEFN3
ENSG00000148572	10	64893050	64914783	23	5	150064	4.2859	9.1002e-06	NRBF2
ENSG00000156475	5	145967936	146464347	816	51	150064	4.2843	9.165e-06	PPP2R2B
ENSG00000170445	5	140052758	140071609	18	3	150064	4.281	9.3043e-06	HARS
ENSG00000175216	11	46764598	46867847	84	8	150064	4.2765	9.491e-06	CKAP5
ENSG00000015413	16	89679716	89704839	18	3	150064	4.2761	9.5077e-06	DPEP1
ENSG00000141564	17	78518619	78940171	1242	57	150064	4.274	9.5992e-06	RPTOR
ENSG00000179889	16	15068448	15233196	83	8	150064	4.2658	9.9594e-06	PDXDC1
ENSG00000149922	16	30097114	30103208	5	2	150064	4.2658	9.961e-06	TBX6
ENSG00000066135	1	44115829	44171186	56	8	150064	4.2635	1.0063e-05	KDM4A
ENSG00000075413	14	103851729	103970168	215	10	150064	4.2627	1.01e-05	MARK3
ENSG00000176454	15	34651106	34659479	6	2	150064	4.2594	1.025e-05	LPCAT4
ENSG00000248383	5	140306302	140391929	143	11	150064	4.255	1.0453e-05	PCDHAC1
ENSG00000112855	5	140071011	140078889	10	2	150064	4.2527	1.0558e-05	HARS2
ENSG00000085788	8	38082736	38133076	21	1	150064	4.2448	1.0938e-05	DDHD2
ENSG00000100425	22	50166931	50221160	79	7	150064	4.2406	1.1144e-05	BRD1
ENSG00000250091	12	124410971	124419531	12	2	150064	4.2405	1.1152e-05	DNAH10OS
ENSG00000130779	12	122755979	122907179	171	11	150064	4.2399	1.1182e-05	CLIP1
ENSG00000113141	5	140026643	140042064	18	2	150064	4.2395	1.1199e-05	IK
ENSG00000155816	1	240177648	240638489	1213	78	150064	4.2367	1.1339e-05	FMN2
ENSG00000205220	16	67968405	67970990	2	1	150064	4.2363	1.1362e-05	PSMB10
ENSG00000113119	5	140019012	140024993	7	2	150064	4.2359	1.1381e-05	TMCO6
ENSG00000146250	6	84222194	84235423	28	4	150064	4.232	1.158e-05	PRSS35
ENSG00000143374	1	150459887	150480078	42	5	150064	4.2314	1.1613e-05	TARS2
ENSG00000119242	12	124403207	124457378	74	5	150064	4.231	1.1631e-05	CCDC92
ENSG00000100883	14	35451163	35498773	151	16	150064	4.2267	1.1858e-05	SRP54
ENSG00000115649	2	220036619	220042828	14	3	150064	4.2251	1.1944e-05	CNPPD1
ENSG00000166128	15	63481668	63559981	124	17	150064	4.2232	1.2044e-05	RAB8B
ENSG00000146007	5	140078265	140086248	10	2	150064	4.2224	1.2088e-05	ZMAT2
ENSG00000117335	1	207925402	207968858	68	7	150064	4.2164	1.2414e-05	CD46
ENSG00000186298	12	111157485	111180744	36	5	150064	4.2143	1.2526e-05	PPP1CC
ENSG00000253350	8	105602961	106431488	1595	94	150064	4.2118	1.2666e-05	RP11-127H5.1
ENSG00000162374	1	50513686	50669458	128	20	150064	4.2112	1.2699e-05	ELAVL4
ENSG00000115138	2	25383722	25391772	11	5	150064	4.2097	1.2783e-05	POMC
ENSG00000165417	14	81641796	81687721	60	9	150064	4.2089	1.2833e-05	GTF2A1
ENSG00000104626	8	8859657	8974256	296	19	150064	4.2079	1.2886e-05	ERI1
ENSG00000118482	6	64345725	64489229	136	11	150064	4.2078	1.2896e-05	PHF3
ENSG00000175213	11	46722368	46727462	4	2	150064	4.2066	1.296e-05	ZNF408
ENSG00000147535	8	38120648	38126761	2	1	150064	4.2052	1.3041e-05	PPAPDC1B
ENSG00000113073	5	139739787	139754728	8	2	150064	4.2041	1.3107e-05	SLC4A9
ENSG00000089486	16	4560676	4588829	46	4	150064	4.2038	1.3126e-05	CDIP1
ENSG00000149926	16	30035748	30064299	27	3	150064	4.1904	1.3922e-05	FAM57B
ENSG00000186010	19	19626545	19644285	26	2	150064	4.1891	1.4004e-05	NDUFA13
ENSG00000100197	22	42522501	42526908	9	3	150064	4.1863	1.4177e-05	CYP2D6
ENSG00000183454	16	9852376	10276611	1304	43	150064	4.1855	1.4225e-05	GRIN2A
ENSG00000166272	10	104503727	104576021	165	19	150064	4.1816	1.4471e-05	WBP1L
ENSG00000134569	11	46878419	46940193	59	6	150064	4.1723	1.5078e-05	LRP4
ENSG00000197724	9	96338689	96441869	337	21	150064	4.1719	1.5106e-05	PHF2
ENSG00000213398	16	67973653	67978034	2	1	150064	4.1718	1.5109e-05	LCAT
ENSG00000141086	16	67961543	67966317	1	1	150064	4.1682	1.535e-05	CTRL
ENSG00000269795	1	243388058	243395911	8	3	150064	4.1665	1.5468e-05	AC092782.1
ENSG00000135298	6	69345259	70099403	1608	61	150064	4.1623	1.5752e-05	BAI3
ENSG00000204963	5	140213969	140391929	233	15	150064	4.1592	1.5969e-05	PCDHA7
ENSG00000163636	3	63996225	64009658	28	7	150064	4.1459	1.6923e-05	PSMD6
ENSG00000105928	7	24737972	24809244	203	20	150064	4.1424	1.7186e-05	DFNA5
ENSG00000198822	7	86273230	86494200	301	26	150064	4.1388	1.7456e-05	GRM3
ENSG00000164151	5	5420777	5490347	70	6	150064	4.1352	1.773e-05	KIAA0947
ENSG00000131503	5	139781399	139929163	53	5	150064	4.1292	1.8199e-05	ANKHD1
ENSG00000254996	5	139781493	139929154	53	5	150064	4.1292	1.8199e-05	ANKHD1-EIF4EBP3
ENSG00000127990	7	94214542	94285521	72	6	150064	4.1276	1.8327e-05	SGCE
ENSG00000144401	2	208445355	208490652	47	4	150064	4.1271	1.8365e-05	METTL21A
ENSG00000143702	1	243287730	243418650	95	8	150064	4.1265	1.8413e-05	CEP170
ENSG00000198954	10	70748487	70776738	67	10	150064	4.1258	1.8473e-05	KIAA1279
ENSG00000178342	18	77623668	77660184	101	12	150064	4.125	1.8537e-05	KCNG2
ENSG00000070081	11	17229700	17371521	203	16	150064	4.1242	1.8597e-05	NUCB2
ENSG00000107954	10	105253736	105352309	188	27	150064	4.122	1.8783e-05	NEURL1
ENSG00000103061	16	68318406	68344849	29	6	150064	4.1189	1.9035e-05	SLC7A6OS
ENSG00000122490	18	77662420	77711664	65	10	150064	4.1147	1.9385e-05	PQLC1
ENSG00000184164	22	50311815	50321188	68	4	150064	4.1122	1.9599e-05	CRELD2
ENSG00000120658	13	43787654	44361044	1032	59	150064	4.1058	2.0145e-05	ENOX1
ENSG00000149292	11	113185251	113254266	95	12	150064	4.1024	2.0445e-05	TTC12
ENSG00000239389	5	140261793	140391929	192	14	150064	4.0975	2.088e-05	PCDHA13
ENSG00000241058	10	18834490	18940551	295	14	150064	4.0966	2.0965e-05	NSUN6
ENSG00000204962	5	140220907	140391929	229	15	150064	4.0946	2.1149e-05	PCDHA8
ENSG00000108557	17	17584787	17714767	114	15	150064	4.092	2.1384e-05	RAI1
ENSG00000187741	16	89803957	89883065	313	12	150064	4.0906	2.1511e-05	FANCA
ENSG00000142686	1	36179476	36185073	5	2	150064	4.0886	2.17e-05	C1orf216
ENSG00000067082	10	3818188	3827473	11	4	150064	4.0885	2.1706e-05	KLF6
ENSG00000111229	12	110872630	110888227	19	4	150064	4.088	2.1756e-05	ARPC3
ENSG00000251664	5	140255058	140391929	197	14	150064	4.0794	2.2573e-05	PCDHA12
ENSG00000249158	5	140248689	140391929	203	14	150064	4.0773	2.2778e-05	PCDHA11
ENSG00000157450	15	59157374	59389618	354	25	150064	4.0764	2.287e-05	RNF111
ENSG00000150347	10	63661059	63856703	311	38	150064	4.0756	2.2943e-05	ARID5B
ENSG00000167264	16	68021649	68113223	74	5	150064	4.0747	2.3037e-05	DUS2
ENSG00000065833	6	83920108	84140797	334	14	150064	4.0698	2.353e-05	ME1
ENSG00000110906	12	109886461	109915349	97	7	150064	4.0666	2.3857e-05	KCTD10
ENSG00000172409	11	57416465	57429340	10	2	150064	4.0594	2.4602e-05	CLP1
ENSG00000163354	1	154990996	155006257	14	4	150064	4.059	2.464e-05	DCST2
ENSG00000103064	16	68298433	68335722	39	6	150064	4.0582	2.4725e-05	SLC7A6
ENSG00000038945	8	15965387	16424999	1024	42	150064	4.0568	2.4873e-05	MSR1
ENSG00000121766	1	31769842	31837783	120	7	150064	4.0544	2.5135e-05	ZCCHC17
ENSG00000204961	5	140227048	140391929	227	15	150064	4.0487	2.5754e-05	PCDHA9
ENSG00000163728	3	180319918	180335616	9	3	150064	4.0477	2.5858e-05	TTC14
ENSG00000187391	7	77646393	79082890	3965	226	150064	4.0469	2.5948e-05	MAGI2
ENSG00000250120	5	140235595	140391929	219	14	150064	4.0458	2.6071e-05	PCDHA10
ENSG00000183023	2	40324410	40838193	1203	83	150064	4.0407	2.6648e-05	SLC8A1
ENSG00000112996	5	44809027	44820530	10	2	150064	4.0325	2.7592e-05	MRPS30
ENSG00000023330	3	52232102	52248343	11	1	150064	4.0303	2.785e-05	ALAS1
ENSG00000198917	9	131581930	131592100	23	3	150064	4.0302	2.7865e-05	C9orf114
ENSG00000147905	9	37120536	37358146	209	15	150064	4.0302	2.7866e-05	ZCCHC7
ENSG00000047346	15	52873514	53002014	180	17	150064	4.0296	2.7939e-05	FAM214A
ENSG00000117400	1	43803478	43818443	11	2	150064	4.024	2.8607e-05	MPL
ENSG00000198198	1	43855553	43918321	66	5	150064	4.024	2.861e-05	SZT2
ENSG00000095485	10	101992055	102027437	74	7	150064	4.0213	2.8943e-05	CWF19L1
ENSG00000143603	1	154669931	154842756	337	61	150064	4.0185	2.9285e-05	KCNN3
ENSG00000188266	15	78799906	78829714	56	4	150064	4.0138	2.9876e-05	HYKK
ENSG00000060688	1	31732417	31769662	76	5	150064	4.0116	3.0157e-05	SNRNP40
ENSG00000173281	8	8993765	9009084	24	3	150064	4.0116	3.0157e-05	PPP1R3B
ENSG00000111231	12	110890289	110907073	19	4	150064	4.0112	3.0203e-05	GPN3
ENSG00000196850	12	110969120	111021125	38	5	150064	4.0045	3.1077e-05	PPTC7
ENSG00000256453	5	140050379	140053171	1	1	150064	4.0009	3.155e-05	DND1
ENSG00000100505	14	51441980	51562779	374	37	150064	3.9988	3.1838e-05	TRIM9
ENSG00000180776	13	21950263	22033509	154	12	150064	3.9974	3.2021e-05	ZDHHC20
ENSG00000151090	3	24158651	24536773	762	91	150064	3.9951	3.2328e-05	THRB
ENSG00000185532	10	52750945	54058110	3083	181	150064	3.9948	3.2374e-05	PRKG1
ENSG00000120709	5	137667624	137685416	26	6	150064	3.9874	3.3405e-05	FAM53C
ENSG00000149925	16	30064411	30081778	6	2	150064	3.987	3.3453e-05	ALDOA
ENSG00000154319	8	11278972	11332224	198	22	150064	3.9869	3.3466e-05	FAM167A
ENSG00000126091	1	44171495	44396831	354	17	150064	3.9856	3.3652e-05	ST3GAL3
ENSG00000162694	1	101337943	101361554	17	5	150064	3.9844	3.3832e-05	EXTL2
ENSG00000169851	4	30722037	31148422	850	44	150064	3.9842	3.3851e-05	PCDH7
ENSG00000164199	5	89825161	90460038	1100	56	150064	3.9832	3.3993e-05	GPR98
ENSG00000111237	12	110928902	110939922	8	2	150064	3.9827	3.4062e-05	VPS29
ENSG00000184144	1	205012325	205047627	108	14	150064	3.9816	3.4224e-05	CNTN2
ENSG00000184226	13	66876967	67804468	1480	103	150064	3.9805	3.4381e-05	PCDH9
ENSG00000173930	5	101569690	101632253	171	21	150064	3.9782	3.4713e-05	SLCO4C1
ENSG00000168062	11	64755415	64764517	12	4	150064	3.9767	3.4934e-05	BATF2
ENSG00000102886	16	30116131	30125177	4	2	150064	3.9734	3.5432e-05	GDPD3
ENSG00000137500	11	82970139	82997450	56	7	150064	3.9715	3.5713e-05	CCDC90B
ENSG00000072518	11	63606400	63678491	76	5	150064	3.9702	3.5905e-05	MARK2
ENSG00000183579	22	29279580	29453475	268	22	150064	3.965	3.6704e-05	ZNRF3
ENSG00000084710	2	25264999	25378243	168	19	150064	3.9646	3.6754e-05	EFR3B
ENSG00000134698	1	36273773	36323491	34	5	150064	3.964	3.6847e-05	AGO4
ENSG00000137845	15	58887403	59042177	178	12	150064	3.9634	3.695e-05	ADAM10
ENSG00000120029	10	103605356	103815950	186	20	150064	3.9593	3.7585e-05	C10orf76
ENSG00000105726	19	19756007	19774502	31	6	150064	3.9555	3.8183e-05	ATP13A1
ENSG00000102882	16	30125426	30134827	2	1	150064	3.9532	3.8554e-05	MAPK3
ENSG00000160161	19	19649057	19657468	14	2	150064	3.9501	3.9053e-05	CILP2
ENSG00000172404	22	41255553	41258130	1	1	150064	3.9488	3.928e-05	DNAJB7
ENSG00000197111	12	53835525	53874946	22	4	150064	3.9425	4.0315e-05	PCBP2
ENSG00000222017	2	198557830	198639547	68	5	150064	3.9421	4.0379e-05	AC011997.1
ENSG00000164556	7	38724946	38726637	6	4	150064	3.942	4.04e-05	FAM183B
ENSG00000108296	17	36956687	36981734	23	5	150064	3.9403	4.0686e-05	CWC25
ENSG00000163632	3	63805038	63834312	30	8	150064	3.9397	4.0799e-05	C3orf49
ENSG00000169760	3	173114074	174004434	1699	100	150064	3.9394	4.0839e-05	NLGN1
ENSG00000149131	11	57364860	57382326	28	3	150064	3.938	4.1077e-05	SERPING1
ENSG00000213523	5	139916925	139937895	16	4	150064	3.9298	4.2508e-05	SRA1
ENSG00000152430	2	198591603	198651486	44	4	150064	3.9289	4.2665e-05	BOLL
ENSG00000109332	4	103715540	103790053	114	5	150064	3.9237	4.3598e-05	UBE2D3
ENSG00000174579	3	135867764	135916083	30	6	150064	3.9171	4.4811e-05	MSL2
ENSG00000155975	8	17104080	17159936	130	19	150064	3.9164	4.4938e-05	VPS37A
ENSG00000084090	2	96850597	96874563	18	4	150064	3.9164	4.4948e-05	STARD7
ENSG00000182732	14	72399156	73030654	1653	92	150064	3.9085	4.6429e-05	RGS6
ENSG00000157613	11	46299212	46342972	44	8	150064	3.9082	4.6497e-05	CREB3L1
ENSG00000133107	13	38210773	38444562	591	48	150064	3.9047	4.7177e-05	TRPC4
ENSG00000173327	11	65365226	65382853	18	3	150064	3.8999	4.8115e-05	MAP3K11
ENSG00000221890	22	39214457	39239987	49	6	150064	3.8955	4.9006e-05	NPTXR
ENSG00000151327	14	35514113	35582336	197	22	150064	3.8948	4.9144e-05	FAM177A1
ENSG00000250305	8	12803151	12889012	381	29	150064	3.8928	4.9537e-05	KIAA1456
ENSG00000268656	2	27998851	28009186	4	1	150064	3.8925	4.9617e-05	AC110084.1
ENSG00000173273	8	9413424	9639856	597	15	150064	3.8916	4.9786e-05	TNKS
ENSG00000162736	1	160313062	160328742	26	6	150064	3.8905	5.0022e-05	NCSTN
ENSG00000105738	19	38397868	38699012	566	33	150064	3.8876	5.0617e-05	SIPA1L3
ENSG00000178773	16	89642176	89663654	10	3	150064	3.8866	5.0831e-05	CPNE7
ENSG00000186472	7	82383329	82792246	844	37	150064	3.8865	5.0847e-05	PCLO
ENSG00000143443	1	151020216	151024462	1	1	150064	3.8789	5.247e-05	C1orf56
ENSG00000159224	17	47035916	47045958	31	4	150064	3.8768	5.2914e-05	GIP
ENSG00000185760	6	73331520	73908574	1012	76	150064	3.8767	5.2941e-05	KCNQ5
ENSG00000165997	10	18948334	18970568	49	9	150064	3.8759	5.3121e-05	ARL5B
ENSG00000239732	3	52255096	52273183	17	4	150064	3.8736	5.3609e-05	TLR9
ENSG00000164037	4	103806205	103940896	204	5	150064	3.873	5.3758e-05	SLC9B1
ENSG00000120159	9	26840683	26892802	87	13	150064	3.8705	5.4304e-05	CAAP1
ENSG00000196510	12	110810705	110841535	47	6	150064	3.8698	5.4462e-05	ANAPC7
ENSG00000021645	14	78708734	80330762	2711	170	150064	3.8695	5.454e-05	NRXN3
ENSG00000171604	5	139026884	139063467	33	4	150064	3.8691	5.4616e-05	CXXC5
ENSG00000146592	7	28338940	28865511	1191	129	150064	3.8664	5.5219e-05	CREB5
ENSG00000170624	5	155297354	156194799	1737	72	150064	3.8663	5.5244e-05	SGCD
ENSG00000128487	17	19912657	20222339	501	17	150064	3.8638	5.5823e-05	SPECC1
ENSG00000146166	6	63985856	64029882	20	4	150064	3.8619	5.6258e-05	LGSN
ENSG00000234409	22	20135950	20138399	11	4	150064	3.8604	5.6606e-05	AC006547.14
ENSG00000076321	1	173684080	173755840	60	7	150064	3.8561	5.7594e-05	KLHL20
ENSG00000115239	2	53759810	54087170	720	56	150064	3.856	5.7621e-05	GPR75-ASB3
ENSG00000101746	18	31431064	31804916	540	34	150064	3.8552	5.7825e-05	NOL4
ENSG00000122641	7	41724712	41742706	7	2	150064	3.854	5.8096e-05	INHBA
ENSG00000198657	11	124293807	124294789	4	2	150064	3.8513	5.8741e-05	OR8B4
ENSG00000128590	7	108210012	108215294	7	2	150064	3.8482	5.9492e-05	DNAJB9
ENSG00000268821	2	172560844	172567314	5	2	150064	3.8479	5.9564e-05	AC068039.1
ENSG00000100393	22	41487790	41576081	82	7	150064	3.8477	5.9615e-05	EP300
ENSG00000187664	19	19366450	19373605	9	1	150064	3.8461	6.0002e-05	HAPLN4
ENSG00000158079	9	96793076	96872138	81	10	150064	3.8388	6.1813e-05	PTPDC1
ENSG00000135956	2	96914254	96931732	11	4	150064	3.8351	6.2766e-05	TMEM127
ENSG00000145354	4	103790135	103810399	23	2	150064	3.8343	6.2962e-05	CISD2
ENSG00000151148	12	109915207	109974507	113	13	150064	3.8343	6.2968e-05	UBE3B
ENSG00000149948	12	66217911	66360075	139	20	150064	3.8339	6.3065e-05	HMGA2
ENSG00000132535	17	7093209	7123021	15	2	150064	3.8303	6.3998e-05	DLG4
ENSG00000197309	11	124055923	124056952	5	2	150064	3.8287	6.4422e-05	OR10D3
ENSG00000167210	18	44056935	44236996	443	58	150064	3.8246	6.5498e-05	LOXHD1
ENSG00000159231	21	37507210	37518864	44	5	150064	3.8243	6.5561e-05	CBR3
ENSG00000158805	16	89786808	89807311	66	10	150064	3.8189	6.7028e-05	ZNF276
ENSG00000175048	6	157802165	158099178	360	34	150064	3.8164	6.7703e-05	ZDHHC14
ENSG00000112245	6	64231666	64293492	51	5	150064	3.8156	6.7925e-05	PTP4A1
ENSG00000213341	10	101948055	101989376	68	8	150064	3.813	6.8636e-05	CHUK
ENSG00000100027	22	22051833	22090123	89	17	150064	3.8117	6.9002e-05	YPEL1
ENSG00000156735	8	38034051	38070819	36	1	150064	3.8097	6.9579e-05	BAG4
ENSG00000168772	4	105389469	105416058	18	2	150064	3.8054	7.078e-05	CXXC4
ENSG00000242265	7	94285637	94299007	8	2	150064	3.7987	7.2717e-05	PEG10
ENSG00000085721	16	15153879	15188174	31	4	150064	3.7903	7.5224e-05	RRN3
ENSG00000262246	16	4404543	4475706	91	9	150064	3.79	7.532e-05	CORO7
ENSG00000102904	16	67840668	67866051	19	3	150064	3.789	7.5629e-05	TSNAXIP1
ENSG00000175324	8	38020839	38034248	12	2	150064	3.7842	7.7095e-05	LSM1
ENSG00000164038	4	103941025	104006986	42	8	150064	3.7815	7.7933e-05	SLC9B2
ENSG00000143248	1	163080911	163291577	623	43	150064	3.7738	8.0388e-05	RGS5
ENSG00000164985	9	15464064	15511017	69	8	150064	3.7733	8.0558e-05	PSIP1
ENSG00000148834	10	105995114	106027217	50	9	150064	3.7722	8.0908e-05	GSTO1
ENSG00000180613	4	54965690	54968672	7	1	150064	3.7702	8.1564e-05	GSX2
ENSG00000139269	12	57846106	57853063	4	2	150064	3.7693	8.1841e-05	INHBE
ENSG00000234965	22	42307297	42310570	9	2	150064	3.7692	8.1891e-05	SHISA8
ENSG00000092529	15	42640301	42704516	103	8	150064	3.7655	8.3117e-05	CAPN3
ENSG00000136271	7	44605016	44614650	25	6	150064	3.7652	8.3219e-05	DDX56
ENSG00000171453	6	43477440	43497323	25	5	150064	3.7615	8.4443e-05	POLR1C
ENSG00000121769	1	31838472	31849697	10	4	150064	3.7588	8.5368e-05	FABP3
ENSG00000116329	1	29138654	29190208	122	14	150064	3.7575	8.5799e-05	OPRD1
ENSG00000171385	1	112313284	112531777	484	71	150064	3.7567	8.6081e-05	KCND3
ENSG00000163346	1	154916552	154928599	4	1	150064	3.7564	8.6174e-05	PBXIP1
ENSG00000181896	19	19779605	19794318	23	6	150064	3.7559	8.6377e-05	ZNF101
ENSG00000135870	1	173900352	173991435	113	7	150064	3.7531	8.7346e-05	RC3H1
ENSG00000166887	15	42450899	42500514	64	5	150064	3.7513	8.7945e-05	VPS39
ENSG00000266733	17	28884130	28890511	6	2	150064	3.7504	8.8289e-05	TBC1D29
ENSG00000256100	11	63742092	63755818	18	3	150064	3.7488	8.8834e-05	AP000721.4
ENSG00000172354	7	100271154	100276797	3	2	150064	3.7488	8.885e-05	GNB2
ENSG00000113327	5	161494546	161582542	108	19	150064	3.7485	8.8956e-05	GABRG2
ENSG00000109956	11	134248398	134281812	87	6	150064	3.7474	8.935e-05	B3GAT1
ENSG00000011405	11	17099277	17229530	146	12	150064	3.745	9.0201e-05	PIK3C2A
ENSG00000145248	4	48485360	48491213	9	2	150064	3.7432	9.0836e-05	SLC10A4
ENSG00000135624	2	73460548	73480149	36	7	150064	3.7423	9.118e-05	CCT7
ENSG00000148798	10	105036920	105050108	13	3	150064	3.7423	9.1188e-05	INA
ENSG00000204852	12	111051832	111087235	25	7	150064	3.7339	9.427e-05	TCTN1
ENSG00000137207	6	43479565	43484728	7	2	150064	3.7321	9.4936e-05	YIPF3
ENSG00000102898	16	67880635	67906470	24	4	150064	3.7311	9.5312e-05	NUTF2
ENSG00000141096	16	68009566	68014732	3	2	150064	3.7288	9.6194e-05	DPEP3
ENSG00000144028	2	96940074	96971297	19	4	150064	3.7284	9.6356e-05	SNRNP200
ENSG00000143641	1	230193536	230417870	538	43	150064	3.7263	9.714e-05	GALNT2
ENSG00000065621	10	106028631	106064703	37	6	150064	3.7255	9.7467e-05	GSTO2
ENSG00000176956	8	144239331	144242128	3	1	150064	3.7253	9.7533e-05	LY6H
ENSG00000136573	8	11351510	11422113	200	23	150064	3.7238	9.8132e-05	BLK
ENSG00000105866	7	21467652	21554440	168	22	150064	3.7235	9.8246e-05	SP4
ENSG00000173040	4	5544499	5711275	419	45	150064	3.7185	0.00010021	EVC2
ENSG00000124571	6	43490072	43543812	54	6	150064	3.7174	0.00010063	XPO5
ENSG00000140600	15	84115980	84287495	295	44	150064	3.7163	0.00010107	SH3GL3
ENSG00000157036	3	38537618	38583652	79	7	150064	3.7144	0.00010184	EXOG
ENSG00000107021	9	131549483	131572711	51	4	150064	3.7128	0.0001025	TBC1D13
ENSG00000175564	11	73711326	73720480	20	4	150064	3.7117	0.00010292	UCP3
ENSG00000267942	12	66291518	66317967	22	5	150064	3.7111	0.00010319	AC090673.2
ENSG00000144035	2	73867959	73869520	2	1	150064	3.711	0.0001032	NAT8
ENSG00000123268	12	51157493	51214905	82	8	150064	3.7081	0.0001044	ATF1
ENSG00000198791	8	17086737	17104387	31	6	150064	3.7067	0.000105	CNOT7
ENSG00000090863	16	74485856	74641012	274	13	150064	3.7058	0.00010536	GLG1
ENSG00000164483	6	130465460	130686570	822	24	150064	3.7055	0.0001055	SAMD3
ENSG00000003509	2	37458774	37480546	58	11	150064	3.7031	0.00010651	NDUFAF7
ENSG00000110583	11	63706431	63724800	23	2	150064	3.7007	0.00010749	NAA40
ENSG00000215421	18	72265106	72777627	635	28	150064	3.6982	0.00010858	ZNF407
ENSG00000137494	11	82904781	82971736	91	10	150064	3.697	0.0001091	ANKRD42
ENSG00000167194	16	30034655	30039057	3	1	150064	3.6937	0.00011052	C16orf92
ENSG00000168754	2	97541620	97684175	225	19	150064	3.6926	0.000111	FAM178B
ENSG00000178917	3	44540462	44552128	4	2	150064	3.6923	0.00011113	ZNF852
ENSG00000146830	7	100277130	100287071	13	3	150064	3.6905	0.00011189	GIGYF1
ENSG00000115163	2	26987157	27023935	48	4	150064	3.6904	0.00011195	CENPA
ENSG00000132600	16	68344877	68392466	86	8	150064	3.6872	0.00011339	PRMT7
ENSG00000146215	6	43267448	43276535	10	2	150064	3.6865	0.00011369	CRIP3
ENSG00000150471	4	62066976	62944053	1257	92	150064	3.6863	0.00011376	LPHN3
ENSG00000187323	18	49866542	51057784	3441	97	150064	3.6848	0.00011445	DCC
ENSG00000103978	15	42502730	42565861	45	5	150064	3.6841	0.00011475	TMEM87A
ENSG00000178538	8	61099906	61193971	233	23	150064	3.6827	0.00011541	CA8
ENSG00000253426	8	9009252	9025646	18	2	150064	3.6794	0.00011688	RP11-10A14.4
ENSG00000013375	6	83870869	83903655	29	5	150064	3.6782	0.00011745	PGM3
ENSG00000156603	11	57471186	57479693	6	3	150064	3.6782	0.00011745	MED19
ENSG00000100403	22	41697526	41756151	46	4	150064	3.6705	0.00012102	ZC3H7B
ENSG00000172878	2	172864490	172947158	157	20	150064	3.6705	0.00012105	METAP1D
ENSG00000166963	15	43803156	43823818	12	3	150064	3.6701	0.00012125	MAP1A
ENSG00000041988	1	6684926	6695646	21	4	150064	3.6691	0.00012171	THAP3
ENSG00000006831	12	1797740	1897844	203	18	150064	3.6687	0.00012187	ADIPOR2
ENSG00000198900	20	39657458	39753127	100	15	150064	3.6662	0.00012309	TOP1
ENSG00000138411	2	197059094	197458416	774	48	150064	3.6644	0.00012397	HECW2
ENSG00000116991	1	232533711	232697304	338	23	150064	3.6643	0.00012399	SIPA1L2
ENSG00000165914	14	91006932	91282823	659	58	150064	3.6635	0.00012437	TTC7B
ENSG00000175727	12	122516628	122631894	141	4	150064	3.6609	0.00012565	MLXIP
ENSG00000188038	16	67918708	67922758	3	1	150064	3.6578	0.00012718	NRN1L
ENSG00000134259	1	115828539	115880857	120	23	150064	3.6578	0.00012721	NGF
ENSG00000167771	11	63678693	63684316	4	1	150064	3.6577	0.00012722	RCOR2
ENSG00000214595	2	54950636	55199157	609	56	150064	3.6571	0.00012753	EML6
ENSG00000163362	1	200860176	200884863	37	7	150064	3.6545	0.00012887	C1orf106
ENSG00000143369	1	150480538	150486265	10	3	150064	3.6544	0.00012891	ECM1
ENSG00000125449	17	73106047	73126360	28	5	150064	3.6535	0.00012932	ARMC7
ENSG00000167283	11	118271869	118302211	39	6	150064	3.6526	0.00012979	ATP5L
ENSG00000197136	11	65383244	65404910	15	5	150064	3.6525	0.00012987	PCNXL3
ENSG00000078725	9	121915736	122131745	343	36	150064	3.6508	0.00013073	BRINP1
ENSG00000170043	17	7833663	7835441	3	2	150064	3.6498	0.00013123	TRAPPC1
ENSG00000132698	1	156030951	156040295	1	1	150064	3.6454	0.0001335	RAB25
ENSG00000108671	17	30771279	30810336	22	4	150064	3.6452	0.00013361	PSMD11
ENSG00000103426	16	4390252	4470495	96	10	150064	3.6421	0.00013522	CORO7-PAM16
ENSG00000179841	14	64932217	64941221	8	3	150064	3.6407	0.00013595	AKAP5
ENSG00000271793	6	86267696	86324952	51	10	150064	3.6407	0.00013596	RP11-321N4.5
ENSG00000130427	7	100318423	100321323	3	2	150064	3.6401	0.00013626	EPO
ENSG00000177932	5	178487416	178510538	38	7	150064	3.6398	0.00013644	ZNF354C
ENSG00000101109	20	43595115	43708600	145	9	150064	3.6351	0.00013895	STK4
ENSG00000164182	5	60240956	60448853	347	16	150064	3.635	0.00013896	NDUFAF2
ENSG00000153976	17	13399006	13505244	276	26	150064	3.6329	0.00014014	HS3ST3A1
ENSG00000100399	22	41625517	41636938	11	2	150064	3.6326	0.00014028	CHADL
ENSG00000183831	1	173578700	173639001	34	7	150064	3.6318	0.0001407	ANKRD45
ENSG00000041357	15	78832747	78841604	26	3	150064	3.6316	0.00014081	PSMA4
ENSG00000164197	5	63461671	63668696	198	11	150064	3.6307	0.00014134	RNF180
ENSG00000172432	6	43573053	43596899	23	4	150064	3.6293	0.0001421	GTPBP2
ENSG00000118058	11	118307205	118397539	52	4	150064	3.6292	0.00014218	KMT2A
ENSG00000068878	2	54091204	54197977	226	19	150064	3.6277	0.00014297	PSME4
ENSG00000257482	7	63505821	63538927	94	4	150064	3.6269	0.00014344	ZNF727
ENSG00000167523	16	89724210	89737680	32	6	150064	3.6267	0.00014352	SPATA33
ENSG00000089177	20	16252749	16554078	865	47	150064	3.6261	0.00014389	KIF16B
ENSG00000150275	10	55562531	57387702	4689	172	150064	3.6248	0.00014457	PCDH15
ENSG00000170634	2	54197975	54532437	685	36	150064	3.6225	0.00014587	ACYP2
ENSG00000104447	8	116420724	116821899	362	14	150064	3.6225	0.00014587	TRPS1
ENSG00000007341	1	113066140	113163447	122	7	150064	3.6174	0.00014881	ST7L
ENSG00000258429	16	69362524	69364498	4	2	150064	3.6164	0.00014934	PDF
ENSG00000163132	4	4861393	4865663	10	3	150064	3.6146	0.0001504	MSX1
ENSG00000198408	10	103544200	103578696	31	6	150064	3.6134	0.0001511	MGEA5
ENSG00000176749	17	30813637	30818274	2	1	150064	3.6131	0.00015126	CDK5R1
ENSG00000009307	1	115259534	115301297	61	8	150064	3.6127	0.00015153	CSDE1
ENSG00000143537	1	155023042	155035252	16	5	150064	3.6124	0.00015168	ADAM15
ENSG00000055147	5	153369688	153418496	92	5	150064	3.6099	0.00015318	FAM114A2
ENSG00000164180	5	87485450	87565293	82	10	150064	3.6089	0.00015377	TMEM161B
ENSG00000177917	2	153574407	153617767	82	10	150064	3.6087	0.00015385	ARL6IP6
ENSG00000120334	1	173768688	173793858	16	3	150064	3.607	0.00015486	CENPL
ENSG00000160685	1	154975127	154990998	10	4	150064	3.6069	0.00015494	ZBTB7B
ENSG00000204856	12	110906169	110928190	24	4	150064	3.6055	0.00015578	FAM216A
ENSG00000137843	15	40509629	40569688	69	15	150064	3.6002	0.00015899	PAK6
ENSG00000155890	3	140396881	140419992	48	7	150064	3.5994	0.00015945	TRIM42
ENSG00000167136	9	131580753	131584956	8	2	150064	3.5987	0.00015993	ENDOG
ENSG00000187098	3	69788586	70017488	320	13	150064	3.5982	0.00016023	MITF
ENSG00000158604	7	44617493	44621886	10	3	150064	3.5969	0.00016099	TMED4
ENSG00000167588	12	50497602	50505102	3	1	150064	3.5934	0.00016317	GPD1
ENSG00000179915	2	50145643	51259674	2497	109	150064	3.5922	0.00016394	NRXN1
ENSG00000168005	11	63580860	63595190	13	1	150064	3.5913	0.00016449	C11orf84
ENSG00000164975	9	15422702	15465951	66	6	150064	3.5879	0.00016667	SNAPC3
ENSG00000104870	19	50010073	50029590	14	3	150064	3.5862	0.00016776	FCGRT
ENSG00000115594	2	102681004	102796334	258	21	150064	3.5841	0.00016909	IL1R1
ENSG00000136011	12	103981051	104160505	424	56	150064	3.5837	0.00016935	STAB2
ENSG00000132604	16	69389464	69442474	59	9	150064	3.5822	0.00017033	TERF2
ENSG00000180921	8	144806103	144815971	9	1	150064	3.5817	0.00017067	FAM83H
ENSG00000120049	10	103585731	103603677	16	5	150064	3.581	0.00017112	KCNIP2
ENSG00000150977	12	123899936	123921264	1	1	150064	3.5797	0.000172	RILPL2
ENSG00000151835	13	23902965	24007841	240	35	150064	3.5782	0.00017301	SACS
ENSG00000145416	4	164445450	165305202	1984	94	150064	3.5762	0.00017431	2001-03-01
ENSG00000270898	2	53897430	54087297	407	24	150064	3.5757	0.00017467	ASB3
ENSG00000117601	1	173872947	173886516	18	4	150064	3.5751	0.00017502	SERPINC1
ENSG00000167770	11	63753325	63769283	17	2	150064	3.5747	0.00017529	OTUB1
ENSG00000139746	13	79885962	79980612	187	5	150064	3.5745	0.00017546	RBM26
ENSG00000214013	15	42565431	42645864	159	6	150064	3.5718	0.00017729	GANC
ENSG00000159199	17	46970127	46973233	4	1	150064	3.5705	0.00017818	ATP5G1
ENSG00000133315	11	63766030	63933578	230	31	150064	3.5665	0.00018091	MACROD1
ENSG00000144021	2	96931870	96939087	1	1	150064	3.5662	0.0001811	CIAO1
ENSG00000054116	1	36602173	36615098	10	1	150064	3.5656	0.00018154	TRAPPC3
ENSG00000160191	21	44073746	44195619	358	30	150064	3.565	0.00018191	PDE9A
ENSG00000254995	20	57226490	57290466	117	15	150064	3.5649	0.00018199	STX16-NPEPL1
ENSG00000119772	2	25455845	25565459	109	19	150064	3.5647	0.00018213	DNMT3A
ENSG00000089775	14	64915824	64971931	88	8	150064	3.5646	0.00018221	ZBTB25
ENSG00000113448	5	58264865	59817947	2847	136	150064	3.5633	0.0001831	PDE4D
ENSG00000198053	20	1875154	1920543	67	8	150064	3.5622	0.00018386	SIRPA
ENSG00000215114	8	59323823	59364060	71	10	150064	3.5588	0.00018631	UBXN2B
ENSG00000112531	6	163835032	163999628	222	15	150064	3.5586	0.00018643	QKI
ENSG00000135317	6	86215214	86303874	105	14	150064	3.557	0.00018755	SNX14
ENSG00000104863	19	49617581	49621717	12	2	150064	3.5567	0.0001878	LIN7B
ENSG00000186094	1	48998527	50489585	1473	43	150064	3.5555	0.00018866	AGBL4
ENSG00000213465	11	64781585	64789656	9	1	150064	3.5547	0.00018923	ARL2
ENSG00000100362	22	37196728	37215523	45	6	150064	3.5544	0.00018943	PVALB
ENSG00000185716	16	22018959	22098855	44	6	150064	3.5531	0.00019036	C16orf52
ENSG00000149294	11	112831997	113149158	618	32	150064	3.5525	0.00019077	NCAM1
ENSG00000102901	16	67862060	67881714	17	3	150064	3.5524	0.0001909	CENPT
ENSG00000204052	6	43474707	43478424	2	1	150064	3.5517	0.00019138	LRRC73
ENSG00000066117	12	50478755	50494495	12	2	150064	3.5483	0.00019386	SMARCD1
ENSG00000160446	9	131483148	131486406	1	1	150064	3.5482	0.0001939	ZDHHC12
ENSG00000133687	12	29653773	29937692	704	58	150064	3.5463	0.00019536	TMTC1
ENSG00000117569	1	97187221	97289294	138	12	150064	3.5442	0.00019692	PTBP2
ENSG00000120063	17	63006833	63052957	10	1	150064	3.544	0.00019705	GNA13
ENSG00000117154	1	18434240	18704977	604	80	150064	3.5413	0.00019909	IGSF21
ENSG00000126070	1	36396319	36538101	90	7	150064	3.5412	0.00019918	AGO3
ENSG00000143514	1	223967601	224033674	87	7	150064	3.5403	0.00019986	TP53BP2
ENSG00000129910	16	89238175	89261900	59	8	150064	3.5402	0.00019991	CDH15
ENSG00000138182	10	91461367	91534700	189	8	150064	3.5369	0.00020246	KIF20B
ENSG00000075399	16	89773542	89787394	14	3	150064	3.5331	0.00020539	VPS9D1
ENSG00000185278	1	173837220	173872687	63	8	150064	3.533	0.00020546	ZBTB37
ENSG00000092853	1	36185819	36235568	34	4	150064	3.5328	0.0002056	CLSPN
ENSG00000221955	3	124801480	124998021	486	61	150064	3.5322	0.00020607	SLC12A8
ENSG00000153064	4	102332443	102995969	1180	63	150064	3.5308	0.00020718	BANK1
ENSG00000072778	17	7120444	7128592	4	1	150064	3.5304	0.00020746	ACADVL
ENSG00000259288	15	40509629	40568597	68	15	150064	3.5291	0.00020845	RP11-133K1.2
ENSG00000185352	13	96743093	97485671	1265	53	150064	3.529	0.00020859	HS6ST3
ENSG00000163510	2	180809603	180871840	106	8	150064	3.5281	0.00020925	CWC22
ENSG00000108666	17	30651584	30677042	20	4	150064	3.5276	0.00020964	C17orf75
ENSG00000183784	9	213108	215893	10	3	150064	3.5262	0.0002108	C9orf66
ENSG00000134802	11	57174427	57195053	23	6	150064	3.5242	0.00021237	SLC43A3
ENSG00000123836	1	207222801	207254369	29	4	150064	3.522	0.00021414	PFKFB2
ENSG00000145934	5	166711804	167691162	1395	141	150064	3.5214	0.00021462	TENM2
ENSG00000129911	19	1852399	1863567	9	2	150064	3.521	0.00021496	KLF16
ENSG00000116273	1	6673745	6684093	17	4	150064	3.5195	0.00021619	PHF13
ENSG00000110344	11	118230300	118269926	41	7	150064	3.5194	0.00021625	UBE4A
ENSG00000145391	4	140417095	140527853	193	34	150064	3.5179	0.00021752	SETD7
ENSG00000099904	22	20116979	20135530	46	6	150064	3.5167	0.00021844	ZDHHC8
ENSG00000137221	6	43445261	43474294	41	4	150064	3.5158	0.00021924	TJAP1
ENSG00000108684	17	31340105	32501983	2674	228	150064	3.5152	0.00021975	ASIC2
ENSG00000254873	11	118267810	118272610	4	2	150064	3.515	0.00021991	RP11-770J1.5
ENSG00000181085	8	144798429	144804628	1	1	150064	3.5142	0.0002205	MAPK15
ENSG00000159479	1	43849588	43855479	1	1	150064	3.5128	0.0002217	MED8
ENSG00000010244	17	30677136	30708905	28	5	150064	3.5105	0.00022362	ZNF207
ENSG00000259900	16	69369179	69385633	24	5	150064	3.5097	0.00022431	RP11-343C2.7
ENSG00000144677	3	37903451	38025960	182	20	150064	3.5086	0.00022522	CTDSPL
ENSG00000119314	9	114980715	115095947	204	7	150064	3.5084	0.00022544	PTBP3
ENSG00000149923	16	30087299	30096698	8	2	150064	3.5064	0.00022711	PPP4C
ENSG00000101216	20	62218955	62258394	118	11	150064	3.5063	0.00022718	GMEB2
ENSG00000165322	10	32094365	32217742	150	10	150064	3.5038	0.00022937	ARHGAP12
ENSG00000116852	1	200938520	200992828	111	12	150064	3.5031	0.0002299	KIF21B
ENSG00000139323	12	89813495	89919801	191	14	150064	3.5021	0.00023077	POC1B
ENSG00000008196	6	50786436	50815326	51	10	150064	3.5009	0.00023188	TFAP2B
ENSG00000135316	6	86318053	86353510	33	6	150064	3.4993	0.00023325	SYNCRIP
ENSG00000159023	1	29213603	29446553	309	18	150064	3.4988	0.00023368	EPB41
ENSG00000145242	4	66185281	66536213	935	57	150064	3.4957	0.00023643	EPHA5
ENSG00000159556	15	76629065	76634817	12	4	150064	3.4944	0.00023757	ISL2
ENSG00000260371	16	69368994	69390209	25	5	150064	3.493	0.00023879	RP11-343C2.9
ENSG00000170734	6	43543887	43586701	29	3	150064	3.4882	0.00024318	POLH
ENSG00000140836	16	72816784	73093597	392	54	150064	3.4859	0.00024523	ZFHX3
ENSG00000153879	19	33864236	33873592	15	6	150064	3.4858	0.00024536	CEBPG
ENSG00000163531	1	204797779	204991950	398	42	150064	3.4855	0.00024564	NFASC
ENSG00000101040	20	45837859	45985567	112	15	150064	3.485	0.00024606	ZMYND8
ENSG00000241399	2	160625364	160654753	79	11	150064	3.4822	0.00024862	CD302
ENSG00000137776	15	59171244	59225852	46	6	150064	3.4816	0.00024918	SLTM
ENSG00000182447	3	161214596	161221730	23	4	150064	3.4816	0.00024924	OTOL1
ENSG00000139656	13	44717679	44735393	12	3	150064	3.4814	0.0002494	SMIM2
ENSG00000124299	19	33877856	34012700	492	33	150064	3.4802	0.00025048	PEPD
ENSG00000172260	1	71861623	72748417	1220	70	150064	3.4797	0.00025099	NEGR1
ENSG00000153317	8	131064353	131455906	923	33	150064	3.4791	0.00025159	ASAP1
ENSG00000066382	11	30406040	30608419	389	31	150064	3.476	0.00025447	MPPED2
ENSG00000133612	7	150782918	150841523	91	11	150064	3.4755	0.00025492	AGAP3
ENSG00000269469	19	49966009	49989488	35	5	150064	3.4722	0.00025814	CTD-3148I10.9
ENSG00000154359	8	12579403	12613582	63	7	150064	3.4717	0.00025858	LONRF1
ENSG00000114988	2	97371666	97405801	29	4	150064	3.4689	0.00026133	LMAN2L
ENSG00000010318	3	52444673	52457657	7	3	150064	3.4682	0.00026197	PHF7
ENSG00000273331	3	196042953	196065244	53	8	150064	3.4679	0.00026232	TM4SF19
ENSG00000249209	21	34956993	35284635	362	44	150064	3.4673	0.00026288	AP000304.12
ENSG00000185055	7	105205567	105241322	55	10	150064	3.467	0.00026311	EFCAB10
ENSG00000185482	12	57637236	57644976	6	2	150064	3.4645	0.00026563	STAC3
ENSG00000145362	4	113739265	114304896	1070	87	150064	3.4636	0.00026653	ANK2
ENSG00000069974	15	55495164	55611311	284	25	150064	3.4607	0.00026939	RAB27A
ENSG00000131018	6	152442819	152958936	1237	100	150064	3.46	0.00027004	SYNE1
ENSG00000181982	4	24807739	24981826	376	31	150064	3.4559	0.00027424	CCDC149
ENSG00000196072	10	102033713	102046469	17	4	150064	3.4556	0.00027453	BLOC1S2
ENSG00000107566	10	101909851	101948091	54	6	150064	3.4547	0.00027543	ERLIN1
ENSG00000104825	19	39390340	39399533	15	4	150064	3.4536	0.00027663	NFKBIB
ENSG00000196341	11	124179708	124180733	4	1	150064	3.4532	0.00027696	OR8D1
ENSG00000128191	22	20067755	20099400	84	9	150064	3.4529	0.00027727	DGCR8
ENSG00000116489	1	113161795	113214241	42	5	150064	3.448	0.00028239	CAPZA1
ENSG00000160445	9	131492065	131534693	23	3	150064	3.4473	0.0002831	ZER1
ENSG00000187416	7	103969104	104549001	1268	80	150064	3.4449	0.00028562	LHFPL3
ENSG00000153560	3	33429828	33482863	96	10	150064	3.4442	0.00028634	UBP1
ENSG00000184349	5	106712590	107006596	487	71	150064	3.4423	0.00028839	EFNA5
ENSG00000145107	3	196046213	196065374	51	8	150064	3.4412	0.00028952	TM4SF19
ENSG00000100395	22	41601209	41627275	61	3	150064	3.4405	0.00029027	L3MBTL2
ENSG00000171097	9	131595221	131644773	59	3	150064	3.4405	0.00029033	CCBL1
ENSG00000120729	5	137203480	137223540	8	3	150064	3.4401	0.00029073	MYOT
ENSG00000117707	1	214156524	214214595	85	13	150064	3.4388	0.00029211	PROX1
ENSG00000109163	4	68605046	68620078	21	3	150064	3.4364	0.0002948	GNRHR
ENSG00000108641	17	19240867	19281495	28	4	150064	3.4358	0.00029541	B9D1
ENSG00000153310	8	130851839	131029375	253	22	150064	3.4337	0.00029768	FAM49B
ENSG00000187145	1	150266289	150281414	39	5	150064	3.433	0.00029844	MRPS21
ENSG00000197555	14	71787166	72207946	367	18	150064	3.4283	0.00030369	SIPA1L1
ENSG00000006744	17	12895708	12921504	123	5	150064	3.426	0.00030632	ELAC2
ENSG00000154655	18	5954705	6415236	746	51	150064	3.4238	0.00030871	L3MBTL4
ENSG00000180667	1	207217194	207226325	9	2	150064	3.4228	0.00030988	YOD1
ENSG00000123119	8	91803778	91971636	239	11	150064	3.4221	0.00031072	NECAB1
ENSG00000140545	15	89441916	89456642	41	9	150064	3.4197	0.00031344	MFGE8
ENSG00000160803	1	156005092	156023585	15	4	150064	3.4195	0.00031367	UBQLN4
ENSG00000170759	10	32297938	32345359	74	8	150064	3.4179	0.0003155	KIF5B
ENSG00000156398	10	104474295	104503249	38	9	150064	3.4176	0.00031586	SFXN2
ENSG00000138002	2	27667238	27712656	41	3	150064	3.4166	0.00031701	IFT172
ENSG00000185133	22	31518717	31530682	19	5	150064	3.4163	0.00031745	INPP5J
ENSG00000132603	16	69373333	69377014	8	3	150064	3.4149	0.00031899	NIP7
ENSG00000141084	16	67757005	67840555	53	5	150064	3.4146	0.00031937	RANBP10
ENSG00000130726	19	59055458	59062089	6	3	150064	3.4134	0.0003208	TRIM28
ENSG00000084628	1	31652592	31712401	187	14	150064	3.4127	0.0003216	NKAIN1
ENSG00000107249	9	3824127	4348392	1483	148	150064	3.4121	0.00032238	GLIS3
ENSG00000163798	2	27886338	27917840	13	5	150064	3.4119	0.00032251	SLC4A1AP
ENSG00000107957	10	105348285	105615301	470	52	150064	3.4101	0.00032464	SH3PXD2A
ENSG00000218336	4	183065140	183724177	1521	165	150064	3.41	0.00032486	TENM3
ENSG00000181885	17	7163222	7167302	2	1	150064	3.4085	0.00032659	CLDN7
ENSG00000075035	12	108523248	108644314	215	21	150064	3.4084	0.00032678	WSCD2
ENSG00000036257	2	225334867	225450110	216	12	150064	3.4062	0.00032942	CUL3
ENSG00000038358	16	67906926	67918406	7	2	150064	3.4057	0.00032992	EDC4
ENSG00000163357	1	155006300	155023406	12	2	150064	3.4009	0.00033584	DCST1
ENSG00000155363	1	113215763	113243368	31	4	150064	3.4007	0.00033601	MOV10
ENSG00000117593	1	173793641	173827684	28	5	150064	3.3998	0.00033722	DARS2
ENSG00000124140	20	44650356	44688784	91	12	150064	3.3988	0.00033845	SLC12A5
ENSG00000067369	15	43699407	43802926	131	8	150064	3.3967	0.00034098	TP53BP1
ENSG00000110700	11	17095936	17099334	4	2	150064	3.3952	0.00034287	RPS13
ENSG00000188725	5	60453536	60458301	2	1	150064	3.395	0.00034313	SMIM15
ENSG00000128923	15	59063391	59154099	143	14	150064	3.3932	0.00034536	FAM63B
ENSG00000002919	17	46180719	46200436	51	9	150064	3.3932	0.00034546	SNX11
ENSG00000175267	16	22103859	22168287	40	7	150064	3.3904	0.00034896	VWA3A
ENSG00000173852	7	34968488	35077883	266	12	150064	3.3899	0.00034956	DPY19L1
ENSG00000121297	19	31765851	31840453	119	22	150064	3.3887	0.00035112	TSHZ3
ENSG00000114739	3	38495342	38534633	59	4	150064	3.3869	0.00035339	ACVR2B
ENSG00000133275	19	1941188	1981337	71	6	150064	3.3869	0.00035347	CSNK1G2
ENSG00000169118	15	64457716	64648442	208	9	150064	3.3866	0.00035385	CSNK1G1
ENSG00000178163	4	10441498	10459034	20	6	150064	3.3864	0.00035403	ZNF518B
ENSG00000173575	15	93426526	93571237	259	19	150064	3.3852	0.00035563	CHD2
ENSG00000114446	3	107879659	107941417	267	5	150064	3.3838	0.00035748	IFT57
ENSG00000185129	5	139487362	139496321	1	1	150064	3.3836	0.0003577	PURA
ENSG00000170296	17	7143333	7146089	1	1	150064	3.3815	0.0003605	GABARAP
ENSG00000262526	17	7143746	7147954	1	1	150064	3.3815	0.0003605	CTD-2545G14.7
ENSG00000117408	1	44412611	44433694	19	3	150064	3.3809	0.00036129	IPO13
ENSG00000157851	2	27070615	27173219	95	4	150064	3.3794	0.00036328	DPYSL5
ENSG00000262302	17	7150148	7165408	14	1	150064	3.3766	0.00036696	RP1-4G17.5
ENSG00000154822	3	16844159	17132086	584	31	150064	3.376	0.0003677	PLCL2
ENSG00000138303	10	73856278	73976892	142	8	150064	3.3755	0.00036847	ASCC1
ENSG00000164114	4	156263810	156298122	93	8	150064	3.3733	0.0003713	MAP9
ENSG00000121152	2	97001525	97039583	25	4	150064	3.3729	0.00037192	NCAPH
ENSG00000259316	15	64472547	64665980	216	9	150064	3.3724	0.00037262	CTD-2116N17.1
ENSG00000155099	8	92006024	92053292	59	7	150064	3.3723	0.00037265	TMEM55A
ENSG00000139767	12	119419300	119600856	496	39	150064	3.3699	0.00037598	SRRM4
ENSG00000170291	17	7154735	7163259	9	1	150064	3.3686	0.00037773	ELP5
ENSG00000183624	3	128997671	129025029	34	2	150064	3.3681	0.0003785	HMCES
ENSG00000185261	5	93488671	93954309	407	47	150064	3.3667	0.00038043	KIAA0825
ENSG00000120885	8	27454434	27472548	19	3	150064	3.3663	0.00038088	CLU
ENSG00000253304	1	29445940	29450447	9	3	150064	3.3652	0.00038246	TMEM200B
ENSG00000049167	5	60169658	60240900	122	12	150064	3.3639	0.00038427	ERCC8
ENSG00000081189	5	88013975	88199922	223	22	150064	3.3631	0.0003853	MEF2C
ENSG00000213380	16	69354043	69373570	34	5	150064	3.363	0.0003855	COG8
ENSG00000143363	1	150980896	151008189	47	11	150064	3.3615	0.00038762	PRUNE
ENSG00000155090	8	103661007	103668130	7	3	150064	3.3586	0.00039168	KLF10
ENSG00000230778	15	40573645	40574787	1	1	150064	3.3561	0.0003952	ANKRD63
ENSG00000184897	3	129033615	129035120	4	1	150064	3.3537	0.00039862	H1FX
ENSG00000130724	19	59062933	59066491	4	2	150064	3.3532	0.00039935	CHMP2A
ENSG00000050405	12	50569571	50677329	92	5	150064	3.3525	0.00040036	LIMA1
ENSG00000136574	8	11534468	11617511	191	29	150064	3.3524	0.00040063	GATA4
ENSG00000069943	15	55611158	55647846	88	13	150064	3.352	0.00040111	PIGB
ENSG00000138175	10	104433488	104474164	40	7	150064	3.3518	0.00040147	ARL3
ENSG00000129474	14	23440383	23451851	13	2	150064	3.3481	0.00040691	AJUBA
ENSG00000103415	16	4524691	4560348	65	5	150064	3.3466	0.00040901	HMOX2
ENSG00000141627	18	46570039	46987717	767	20	150064	3.3447	0.00041184	DYM
ENSG00000091129	7	107788068	108097161	807	40	150064	3.344	0.00041292	NRCAM
ENSG00000174963	3	147103833	147124647	26	7	150064	3.3425	0.00041518	ZIC4
ENSG00000172575	15	38780304	38857776	100	15	150064	3.3421	0.00041571	RASGRP1
ENSG00000088930	20	21283942	21370463	115	10	150064	3.3406	0.00041806	XRN2
ENSG00000126464	19	50094900	50129696	61	6	150064	3.3393	0.00042001	PRR12
ENSG00000124181	20	39765600	39811629	40	11	150064	3.337	0.00042345	PLCG1
ENSG00000107829	10	103370423	103455052	79	9	150064	3.3368	0.00042372	FBXW4
ENSG00000272617	16	69362547	69368774	9	2	150064	3.3366	0.00042404	RP11-343C2.12
ENSG00000176624	18	48700920	48744674	68	5	150064	3.3328	0.00042987	MEX3C
ENSG00000141098	16	67708434	67753324	32	4	150064	3.3317	0.00043161	GFOD2
ENSG00000026559	20	49620193	49639666	24	4	150064	3.3312	0.00043231	KCNG1
ENSG00000040633	17	7138347	7143041	2	1	150064	3.3312	0.00043233	PHF23
ENSG00000090554	19	49977464	49989488	20	2	150064	3.3298	0.00043447	FLT3LG
ENSG00000102452	13	101706130	102068843	932	67	150064	3.3288	0.00043604	NALCN
ENSG00000205726	21	35014706	35272165	304	40	150064	3.3288	0.00043612	ITSN1
ENSG00000220575	7	154858777	154863267	9	3	150064	3.3282	0.00043702	HTR5A-AS1
ENSG00000136247	7	6617065	6629005	20	4	150064	3.328	0.00043742	ZDHHC4
ENSG00000184608	8	11225911	11296167	206	19	150064	3.3277	0.00043785	C8orf12
ENSG00000179630	13	44453420	44468068	43	8	150064	3.3274	0.00043824	LACC1
ENSG00000198625	1	204485511	204542871	104	9	150064	3.3265	0.00043979	MDM4
ENSG00000133958	14	93799565	94174222	600	20	150064	3.3257	0.00044093	UNC79
ENSG00000112182	6	90636248	91006627	457	50	150064	3.3246	0.00044271	BACH2
ENSG00000004975	17	7128660	7137864	7	2	150064	3.3243	0.00044323	DVL2
ENSG00000272781	14	47311134	48143999	1879	69	150064	3.3241	0.00044349	MDGA2
ENSG00000143614	1	153777201	153895451	134	9	150064	3.3231	0.0004451	GATAD2B
ENSG00000186889	2	62727356	62739029	36	8	150064	3.3214	0.00044789	TMEM17
ENSG00000106144	7	142985308	143004789	7	2	150064	3.3207	0.00044891	CASP2
ENSG00000198342	19	12460185	12476719	1	1	150064	3.3196	0.0004507	ZNF442
ENSG00000213699	2	26987152	27004099	14	2	150064	3.3193	0.00045117	SLC35F6
ENSG00000177683	7	108194987	108210194	30	5	150064	3.3185	0.00045253	THAP5
ENSG00000153558	3	33318517	33445154	183	15	150064	3.3175	0.0004541	FBXL2
ENSG00000172785	9	121041	188979	3	1	150064	3.3166	0.00045563	CBWD1
ENSG00000254470	11	65543364	65548273	5	2	150064	3.3155	0.00045737	AP5B1
ENSG00000172137	16	71392616	71424341	78	9	150064	3.3151	0.00045806	CALB2
ENSG00000165905	11	45943172	45950647	9	3	150064	3.3122	0.00046287	GYLTL1B
ENSG00000181789	3	128968449	128996614	28	2	150064	3.312	0.00046315	COPG1
ENSG00000174453	2	215275789	215443683	327	23	150064	3.3087	0.00046858	VWC2L
ENSG00000151164	12	110939460	110969891	34	4	150064	3.3057	0.00047376	RAD9B
ENSG00000188786	1	38275239	38325292	45	7	150064	3.3056	0.00047393	MTF1
ENSG00000138028	2	27321757	27341995	15	2	150064	3.3048	0.00047514	CGREF1
ENSG00000196262	7	44836279	44864163	52	6	150064	3.3046	0.00047554	PPIA
ENSG00000136099	13	53418109	53422775	6	2	150064	3.3044	0.00047582	PCDH8
ENSG00000143324	1	180601140	180859387	311	16	150064	3.3034	0.00047768	XPR1
ENSG00000150051	10	27961804	28034989	126	13	150064	3.3023	0.00047941	MKX
ENSG00000188305	19	2274631	2282181	2	1	150064	3.3022	0.00047971	C19orf35
ENSG00000101017	20	44746911	44758502	20	7	150064	3.2983	0.00048636	CD40
ENSG00000099899	22	20099389	20104915	14	5	150064	3.2967	0.0004891	TRMT2A
ENSG00000139915	14	47308826	48144157	1883	68	150064	3.2937	0.00049431	MDGA2
ENSG00000106268	7	2281857	2290781	31	6	150064	3.2935	0.00049478	NUDT1
ENSG00000120539	10	27443753	27475853	88	9	150064	3.2934	0.00049489	MASTL
ENSG00000099901	22	20103461	20114878	21	5	150064	3.293	0.00049557	RANBP1
ENSG00000166888	12	57489191	57525922	39	7	150064	3.2922	0.00049699	STAT6
ENSG00000107077	9	6720863	7175648	1398	84	150064	3.2915	0.00049826	KDM4C
ENSG00000006740	17	12692856	12894960	562	43	150064	3.2876	0.00050528	ARHGAP44
ENSG00000175826	17	7146910	7155810	4	1	150064	3.2862	0.0005078	CTDNEP1
ENSG00000087077	7	100464760	100471076	10	4	150064	3.2855	0.00050898	TRIP6
ENSG00000162290	3	53317447	53381654	67	8	150064	3.2849	0.00051017	DCP1A
ENSG00000019505	11	45261852	45307870	96	11	150064	3.2846	0.00051069	SYT13
ENSG00000143434	1	151104161	151119104	25	5	150064	3.2819	0.00051563	SEMA6C
ENSG00000107882	10	104263744	104393292	217	11	150064	3.2816	0.00051608	SUFU
ENSG00000119574	19	59024897	59050278	16	5	150064	3.2812	0.00051691	ZBTB45
ENSG00000066056	1	43766664	43788779	20	2	150064	3.2796	0.00051971	TIE1
ENSG00000242866	15	43891596	44010458	66	5	150064	3.2755	0.00052731	STRC
ENSG00000131165	16	89710839	89724253	27	5	150064	3.274	0.00053022	CHMP1A
ENSG00000166165	14	103985996	103989448	5	2	150064	3.2736	0.00053092	CKB
ENSG00000172766	13	41885341	41951166	100	7	150064	3.2715	0.00053497	NAA16
ENSG00000214556	17	36991341	36997708	18	5	150064	3.2707	0.00053645	C17orf98
ENSG00000049618	6	157099063	157531913	547	38	150064	3.2705	0.00053674	ARID1B
ENSG00000156374	10	105062553	105110891	42	7	150064	3.2689	0.00053978	PCGF6
ENSG00000196542	3	161062580	161090668	96	15	150064	3.2682	0.00054112	SPTSSB
ENSG00000122786	7	134429003	134655479	460	41	150064	3.2678	0.00054202	CALD1
ENSG00000164758	8	118532952	118552501	39	9	150064	3.2676	0.0005424	MED30
ENSG00000099797	19	14627897	14676792	67	9	150064	3.2675	0.00054248	TECR
ENSG00000109680	4	26578059	26756973	102	2	150064	3.2671	0.00054328	TBC1D19
ENSG00000108468	17	46147414	46178883	79	11	150064	3.2661	0.00054514	CBX1
ENSG00000143545	1	153954127	153958834	1	1	150064	3.2646	0.000548	RAB13
ENSG00000138622	15	73612200	73661605	94	14	150064	3.2646	0.00054816	HCN4
ENSG00000166341	11	6642556	6677085	43	8	150064	3.2639	0.00054939	DCHS1
ENSG00000187105	14	73945189	74025651	70	14	150064	3.2638	0.00054971	HEATR4
ENSG00000099917	22	20850200	20941919	175	13	150064	3.2634	0.00055038	MED15
ENSG00000115816	2	37428755	37458856	36	10	150064	3.2624	0.00055238	CEBPZ
ENSG00000115762	2	131862420	132111282	137	5	150064	3.2615	0.00055416	PLEKHB2
ENSG00000188263	22	50432942	50451088	27	3	150064	3.2611	0.00055487	IL17REL
ENSG00000136295	7	2671585	2704436	27	5	150064	3.2599	0.0005572	TTYH3
ENSG00000175104	11	36508577	36531822	21	2	150064	3.2565	0.00056391	TRAF6
ENSG00000143575	1	154244987	154248351	2	1	150064	3.2555	0.00056595	HAX1
ENSG00000174080	11	66330934	66336312	12	3	150064	3.2553	0.00056645	CTSF
ENSG00000110693	11	15987995	16761138	1040	40	150064	3.2538	0.00056931	SOX6
ENSG00000176108	17	78965398	78983317	24	4	150064	3.2536	0.00056983	CHMP6
ENSG00000100664	14	103799881	103811362	20	4	150064	3.2509	0.00057529	EIF5
ENSG00000100219	22	29190543	29196585	7	3	150064	3.2499	0.00057724	XBP1
ENSG00000159202	17	46985731	47006418	44	3	150064	3.2496	0.00057792	UBE2Z
ENSG00000185189	8	144915764	144924200	5	2	150064	3.2476	0.00058198	NRBP2
ENSG00000163915	3	185430316	185447575	18	6	150064	3.2472	0.00058275	C3orf65
ENSG00000180530	21	16333556	16437321	130	17	150064	3.2463	0.00058459	NRIP1
ENSG00000159208	1	150254953	150259505	4	2	150064	3.2443	0.00058867	C1orf51
ENSG00000163479	1	155978839	155990750	8	2	150064	3.2441	0.00058914	SSR2
ENSG00000100266	22	43231418	43411151	402	11	150064	3.2432	0.00059099	PACSIN2
ENSG00000166762	15	43920701	43960316	37	4	150064	3.2425	0.00059238	CATSPER2
ENSG00000121653	11	45907202	45928016	14	5	150064	3.2414	0.00059482	MAPK8IP1
ENSG00000262560	15	44064815	44091331	23	3	150064	3.2409	0.00059569	RP11-296A16.1
ENSG00000158113	12	122652285	122688018	53	9	150064	3.2405	0.00059664	LRRC43
ENSG00000182168	4	96083655	96470357	920	93	150064	3.2402	0.00059732	UNC5C
ENSG00000166118	11	133710526	133715433	14	2	150064	3.2399	0.00059785	SPATA19
ENSG00000196588	22	40806285	41032706	240	10	150064	3.2393	0.00059921	MKL1
ENSG00000119608	14	75319736	75330537	18	4	150064	3.239	0.00059967	PROX2
ENSG00000092148	14	31569318	31677010	91	7	150064	3.2368	0.00060449	HECTD1
ENSG00000151789	3	21459915	22414812	3052	185	150064	3.2356	0.0006069	ZNF385D
ENSG00000168014	11	73723763	73882255	211	14	150064	3.2354	0.00060735	C2CD3
ENSG00000122986	12	111065646	111142755	64	4	150064	3.2343	0.00060962	HVCN1
ENSG00000140945	16	82660408	83830204	4491	291	150064	3.2321	0.00061432	CDH13
ENSG00000187860	22	30752624	30774647	62	6	150064	3.2321	0.00061451	CCDC157
ENSG00000144668	3	37493606	37865005	702	62	150064	3.2316	0.0006154	ITGA9
ENSG00000120051	10	106113522	106214848	95	11	150064	3.2314	0.00061589	CCDC147
ENSG00000142534	19	49999622	50002946	6	1	150064	3.2294	0.0006203	RPS11
ENSG00000096872	9	26947037	27062928	199	19	150064	3.2288	0.00062161	IFT74
ENSG00000258830	12	57643392	57690267	28	4	150064	3.2276	0.00062424	RP11-123K3.4
ENSG00000159792	16	67927175	67963581	24	3	150064	3.2265	0.00062646	PSKH1
ENSG00000168702	2	140988992	142889270	5763	221	150064	3.2257	0.00062825	LRP1B
ENSG00000185053	8	13947373	15095848	4319	158	150064	3.2248	0.00063041	SGCZ
ENSG00000151240	10	320130	735683	606	32	150064	3.2241	0.00063189	DIP2C
ENSG00000157985	2	236402733	237040444	910	70	150064	3.2205	0.00063977	AGAP1
ENSG00000159210	17	47006678	47022479	38	5	150064	3.2191	0.00064304	SNF8
ENSG00000164032	4	100869243	100871545	5	2	150064	3.2187	0.00064376	H2AFZ
ENSG00000178358	11	6942205	6943264	5	2	150064	3.2184	0.00064461	OR2D3
ENSG00000157837	12	121200313	121342174	323	18	150064	3.2183	0.0006448	SPPL3
ENSG00000224361	2	23729913	23747214	37	8	150064	3.2174	0.00064671	AC011239.1
ENSG00000112655	6	43044006	43129457	121	17	150064	3.2174	0.0006469	PTK7
ENSG00000182271	17	28643351	28661077	19	3	150064	3.2163	0.00064918	TMIGD1
ENSG00000143570	1	153931575	153940188	8	3	150064	3.2151	0.00065196	SLC39A1
ENSG00000022567	8	142217265	142318404	251	33	150064	3.2149	0.0006525	SLC45A4
ENSG00000183597	22	20004537	20053449	132	19	150064	3.2145	0.00065346	TANGO2
ENSG00000198887	9	72873937	72969804	160	12	150064	3.2143	0.00065374	SMC5
ENSG00000100209	22	29138019	29153503	34	9	150064	3.2134	0.00065597	HSCB
ENSG00000196189	1	156117157	156147543	30	5	150064	3.2132	0.00065638	SEMA4A
ENSG00000108379	17	44839872	44910520	37	3	150064	3.2123	0.00065829	WNT3
ENSG00000185933	10	105213144	105218645	9	3	150064	3.2118	0.00065955	CALHM1
ENSG00000139624	12	50523575	50561288	46	4	150064	3.2116	0.00065993	CERS5
ENSG00000120088	17	43699267	43913194	200	4	150064	3.2116	0.00066001	CRHR1
ENSG00000076356	1	208195587	208417665	452	47	150064	3.2109	0.0006615	PLXNA2
ENSG00000092531	15	42783431	42837547	49	4	150064	3.2106	0.00066234	SNAP23
ENSG00000162909	1	223889295	223963720	164	10	150064	3.2104	0.00066282	CAPN2
ENSG00000177733	5	137087075	137090039	1	1	150064	3.2094	0.000665	HNRNPA0
ENSG00000103056	16	68392231	68482591	123	13	150064	3.209	0.00066609	SMPD3
ENSG00000108582	17	28705923	28797007	66	4	150064	3.2088	0.00066639	CPD
ENSG00000172340	3	67410884	67705038	797	48	150064	3.2087	0.0006667	SUCLG2
ENSG00000157315	16	69377151	69385712	13	5	150064	3.2079	0.00066862	TMED6
ENSG00000090238	16	30103635	30108236	1	1	150064	3.2071	0.0006704	YPEL3
ENSG00000178752	2	239067623	239077541	27	7	150064	3.206	0.00067297	FAM132B
ENSG00000165807	14	65016620	65056098	82	12	150064	3.2045	0.0006765	PPP1R36
ENSG00000160326	9	136336217	136344259	5	2	150064	3.2037	0.0006784	SLC2A6
ENSG00000171132	2	45878484	46415129	1335	141	150064	3.2033	0.00067924	PRKCE
ENSG00000116584	1	155916630	155976861	46	5	150064	3.2029	0.00068035	ARHGEF2
ENSG00000231171	4	178649911	178911904	589	42	150064	3.2026	0.00068093	LINC01098
ENSG00000099326	19	59073298	59084942	15	3	150064	3.202	0.00068247	MZF1
ENSG00000196504	2	153508107	153574511	103	11	150064	3.2016	0.00068333	PRPF40A
ENSG00000144868	3	132757235	133116636	870	41	150064	3.2014	0.0006837	TMEM108
ENSG00000152102	2	131805449	131851033	29	1	150064	3.1995	0.00068843	FAM168B
ENSG00000109381	4	139949266	140098372	114	15	150064	3.1994	0.00068861	ELF2
ENSG00000213639	2	28974506	29025806	80	9	150064	3.1985	0.00069084	PPP1CB
ENSG00000182791	11	66357640	66360554	1	1	150064	3.1978	0.0006923	CCDC87
ENSG00000151952	12	129556270	130388211	2057	210	150064	3.1974	0.00069347	TMEM132D
ENSG00000154975	17	49707674	50237377	895	55	150064	3.1946	0.00070007	CA10
ENSG00000139428	12	109991542	110011679	79	12	150064	3.1941	0.00070133	MMAB
ENSG00000213445	11	65405568	65418401	12	3	150064	3.1911	0.00070861	SIPA1
ENSG00000150672	11	83166055	85338966	4334	156	150064	3.1908	0.00070933	DLG2
ENSG00000149182	11	47185848	47198676	18	5	150064	3.1899	0.00071157	ARFGAP2
ENSG00000188659	15	82555151	82577271	42	11	150064	3.1891	0.00071368	FAM154B
ENSG00000137822	15	43661419	43699293	43	5	150064	3.1889	0.0007141	TUBGCP4
ENSG00000136527	3	185633694	185655924	19	4	150064	3.1879	0.00071653	TRA2B
ENSG00000092020	14	35554673	35591723	113	16	150064	3.1868	0.00071922	PPP2R3C
ENSG00000135333	6	93949738	94129265	311	38	150064	3.1868	0.00071926	EPHA7
ENSG00000103494	16	53631595	53737850	177	17	150064	3.1867	0.00071943	RPGRIP1L
ENSG00000035862	17	76849059	76921469	204	22	150064	3.1865	0.00072001	TIMP2
ENSG00000119509	9	102861538	103063282	329	11	150064	3.1856	0.00072217	INVS
ENSG00000122218	1	160259063	160313190	51	7	150064	3.1846	0.00072465	COPA
ENSG00000268000	19	50003781	50004614	2	1	150064	3.1834	0.00072774	hsa-mir-150
ENSG00000084734	2	27719709	27746554	25	3	150064	3.1823	0.00073058	GCKR
ENSG00000175189	12	57828543	57844611	22	4	150064	3.1813	0.00073313	INHBC
ENSG00000140264	15	44069285	44094787	24	3	150064	3.1812	0.00073328	SERF2
ENSG00000174306	20	39807088	39946312	171	15	150064	3.1807	0.00073458	ZHX3
ENSG00000141720	17	36921942	36956379	51	10	150064	3.1803	0.00073559	PIP4K2B
ENSG00000253548	3	191178952	191179245	1	1	150064	3.1793	0.0007381	PYDC2
ENSG00000168528	1	31882412	31907525	49	5	150064	3.1792	0.00073842	SERINC2
ENSG00000173214	6	111580551	111592370	21	6	150064	3.179	0.00073882	KIAA1919
ENSG00000184719	10	90033621	90344287	492	33	150064	3.1784	0.00074039	RNLS
ENSG00000143622	1	155867599	155881195	17	3	150064	3.178	0.00074155	RIT1
ENSG00000163806	2	29005383	29073477	78	7	150064	3.174	0.0007517	SPDYA
ENSG00000084693	2	27265232	27293490	21	3	150064	3.1737	0.00075253	AGBL5
ENSG00000159720	16	67471917	67515140	23	4	150064	3.1724	0.00075596	ATP6V0D1
ENSG00000149179	11	46958240	47185936	168	11	150064	3.1723	0.00075619	C11orf49
ENSG00000176920	19	49199228	49209207	20	2	150064	3.1723	0.00075619	FUT2
ENSG00000106266	7	2291405	2393953	124	16	150064	3.1689	0.00076515	SNX8
ENSG00000035499	5	59892739	59996017	134	15	150064	3.1663	0.00077197	DEPDC1B
ENSG00000206069	22	25331077	25342662	15	3	150064	3.1659	0.00077294	TMEM211
ENSG00000151014	4	139936943	139966906	31	7	150064	3.1626	0.0007818	CCRN4L
ENSG00000151773	13	44398045	44453827	175	21	150064	3.162	0.00078339	CCDC122
ENSG00000136378	15	79051545	79103773	68	5	150064	3.1605	0.00078762	ADAMTS7
ENSG00000087085	7	100487615	100494594	9	3	150064	3.1569	0.00079725	ACHE
ENSG00000104388	8	61429416	61536186	152	8	150064	3.1557	0.00080051	RAB2A
ENSG00000143578	1	153940010	153946839	7	1	150064	3.1543	0.00080446	CREB3L4
ENSG00000140525	15	89787180	89860492	81	3	150064	3.1538	0.0008058	FANCI
ENSG00000084764	2	27193480	27250064	34	1	150064	3.1534	0.00080698	MAPRE3
ENSG00000116147	1	175284330	175712906	833	81	150064	3.1526	0.00080924	TNR
ENSG00000102471	13	80055287	80130210	92	9	150064	3.1522	0.00081033	NDFIP2
ENSG00000092850	1	36549676	36553876	2	1	150064	3.152	0.00081075	TEKT2
ENSG00000124134	20	43720951	43729753	9	2	150064	3.1512	0.00081308	KCNS1
ENSG00000143442	1	151375200	151431941	59	4	150064	3.1498	0.00081694	POGZ
ENSG00000100029	22	30972612	31003070	71	14	150064	3.1497	0.00081721	PES1
ENSG00000100034	22	22273793	22307209	68	9	150064	3.1465	0.00082622	PPM1F
ENSG00000141076	16	69165194	69265033	123	14	150064	3.1448	0.00083091	CIRH1A
ENSG00000157045	16	15131710	15149921	31	3	150064	3.144	0.00083342	NTAN1
ENSG00000100078	22	31530795	31536593	11	6	150064	3.143	0.00083615	PLA2G3
ENSG00000163795	2	27600098	27603657	1	1	150064	3.1416	0.00084	ZNF513
ENSG00000166546	16	66461200	66527432	88	15	150064	3.1415	0.00084051	BEAN1
ENSG00000168917	3	136537489	136574734	70	3	150064	3.1413	0.00084105	SLC35G2
ENSG00000171103	2	29072687	29093167	23	4	150064	3.14	0.00084479	TRMT61B
ENSG00000146216	6	43211418	43255997	74	11	150064	3.1393	0.00084675	TTBK1
ENSG00000136536	2	160569000	160627538	164	13	150064	3.1373	0.00085243	2007-03-01
ENSG00000134198	1	115590632	115632121	124	18	150064	3.1371	0.0008532	TSPAN2
ENSG00000104885	19	2164148	2232577	123	15	150064	3.137	0.00085342	DOT1L
ENSG00000131409	19	51020149	51071302	32	7	150064	3.1357	0.00085716	LRRC4B
ENSG00000197535	15	52599480	52821247	440	14	150064	3.1337	0.00086303	MYO5A
ENSG00000196547	15	91445448	91465814	34	4	150064	3.1331	0.00086494	MAN2A2
ENSG00000248672	2	160628362	160761221	356	26	150064	3.132	0.00086817	LY75-CD302
ENSG00000054219	2	160628362	160761260	356	26	150064	3.132	0.00086817	LY75
ENSG00000143318	1	160160285	160171676	10	3	150064	3.1306	0.00087212	CASQ1
ENSG00000124143	20	37230577	37279678	89	15	150064	3.1295	0.00087547	ARHGAP40
ENSG00000158092	3	136581050	136668665	132	4	150064	3.1286	0.00087821	NCK1
ENSG00000205334	2	27928653	27938599	10	3	150064	3.1286	0.0008783	AC074091.13
ENSG00000170004	17	7788124	7816078	19	4	150064	3.1273	0.00088195	CHD3
ENSG00000112658	6	43139037	43149243	10	3	150064	3.1268	0.00088373	SRF
ENSG00000109944	11	122753391	122830506	154	21	150064	3.123	0.00089507	C11orf63
ENSG00000108389	17	56566898	56595266	26	6	150064	3.1214	0.0009	MTMR4
ENSG00000124207	20	47662849	47713489	89	8	150064	3.1209	0.00090142	CSE1L
ENSG00000215440	20	57264187	57294294	86	12	150064	3.1208	0.0009019	NPEPL1
ENSG00000118922	13	74260226	74708394	933	92	150064	3.1194	0.0009062	KLF12
ENSG00000125686	17	37560538	37607539	57	4	150064	3.1167	0.00091456	MED1
ENSG00000165912	11	47199076	47207994	8	3	150064	3.1152	0.00091898	PACSIN3
ENSG00000162552	1	22443798	22470462	70	12	150064	3.1149	0.00091997	WNT4
ENSG00000176387	16	67464555	67471456	8	2	150064	3.1149	0.00092006	HSD11B2
ENSG00000259132	14	23415479	23451467	38	4	150064	3.114	0.00092278	RP11-298I3.5
ENSG00000144285	2	166845670	166984523	312	20	150064	3.113	0.0009259	SCN1A
ENSG00000176533	19	2511217	2702707	198	29	150064	3.113	0.00092596	GNG7
ENSG00000197157	7	127292234	127732661	414	21	150064	3.1123	0.00092812	SND1
ENSG00000143207	1	175913967	176176629	366	17	150064	3.1117	0.00093017	RFWD2
ENSG00000186417	15	51633826	51700210	222	27	150064	3.11	0.0009353	GLDN
ENSG00000073670	17	42836399	42859214	40	5	150064	3.1096	0.00093668	ADAM11
ENSG00000154217	17	65373575	65693372	446	70	150064	3.109	0.00093865	PITPNC1
ENSG00000004534	3	49977440	50137478	198	10	150064	3.1078	0.00094251	RBM6
ENSG00000165502	14	50085237	50087403	6	2	150064	3.1073	0.00094396	RPL36AL
ENSG00000110987	12	122457328	122499948	56	11	150064	3.1057	0.00094917	BCL7A
ENSG00000165506	14	50091892	50101948	24	3	150064	3.1049	0.00095184	DNAAF2
ENSG00000095787	10	28821422	28912041	116	10	150064	3.1031	0.00095762	WAC
ENSG00000146285	6	108025308	108145521	272	21	150064	3.1029	0.00095827	SCML4
ENSG00000111802	6	24650205	24667261	47	9	150064	3.1016	0.00096234	TDP2
ENSG00000159873	22	29168662	29185283	42	8	150064	3.0995	0.00096917	CCDC117
ENSG00000115840	2	172640880	172864766	365	21	150064	3.0988	0.00097147	SLC25A12
ENSG00000163931	3	53258723	53290068	120	10	150064	3.0986	0.00097233	TKT
ENSG00000168237	3	52321105	52329272	13	3	150064	3.0982	0.00097362	GLYCTK
ENSG00000052723	1	115312100	115323306	2	1	150064	3.0975	0.00097592	SIKE1
ENSG00000176909	19	49215999	49222978	12	2	150064	3.0956	0.00098202	MAMSTR
ENSG00000101187	20	61273797	61317137	53	11	150064	3.0948	0.00098479	SLCO4A1
ENSG00000132394	3	127872297	128127485	349	12	150064	3.0947	0.00098497	EEFSEC
ENSG00000092847	1	36335409	36395211	37	4	150064	3.0934	0.00098922	AGO1
ENSG00000120738	5	137801179	137805004	2	1	150064	3.0927	0.00099185	EGR1
ENSG00000115241	2	27604061	27632554	24	3	150064	3.0925	0.00099226	PPM1G
ENSG00000235376	10	105005644	105007773	2	1	150064	3.0903	0.00099989	RPEL1
ENSG00000166803	15	64657193	64679886	27	3	150064	3.0878	0.0010083	KIAA0101
ENSG00000155093	7	157331750	158380480	2106	158	150064	3.0862	0.0010137	PTPRN2
ENSG00000122687	7	2273866	2281840	16	5	150064	3.0861	0.0010139	FTSJ2
ENSG00000132716	1	160185505	160254920	53	5	150064	3.0847	0.0010189	DCAF8
ENSG00000249034	5	140240341	140243224	5	2	150064	3.082	0.0010281	AC005609.1
ENSG00000122966	12	120123595	120315095	334	22	150064	3.0817	0.0010292	CIT
ENSG00000033178	4	68478370	68566897	182	8	150064	3.0811	0.0010312	UBA6
ENSG00000108587	17	28804380	28854610	42	4	150064	3.081	0.0010316	GOSR1
ENSG00000113108	5	139937853	139973337	19	5	150064	3.0799	0.0010354	APBB3
ENSG00000115844	2	172964167	172967628	2	1	150064	3.0796	0.0010363	DLX2
ENSG00000140511	15	89420519	89438857	59	8	150064	3.0791	0.0010382	HAPLN3
ENSG00000258465	1	160187254	160254920	52	5	150064	3.0786	0.0010399	DCAF8
ENSG00000183098	13	93879095	95059655	2220	133	150064	3.0783	0.001041	GPC6
ENSG00000153406	16	4511681	4545764	86	5	150064	3.0778	0.0010427	NMRAL1
ENSG00000125977	20	32676104	32700138	14	3	150064	3.0768	0.0010461	EIF2S2
ENSG00000100271	22	43435522	43485434	138	18	150064	3.0752	0.0010516	TTLL1
ENSG00000170745	2	18059114	18542882	1365	99	150064	3.0749	0.0010529	KCNS3
ENSG00000111879	6	119280928	119470552	398	37	150064	3.0744	0.0010547	FAM184A
ENSG00000104635	8	22224762	22291642	197	14	150064	3.074	0.001056	SLC39A14
ENSG00000115216	2	27650657	27665126	9	1	150064	3.0734	0.0010581	NRBP1
ENSG00000134874	13	96230457	96296957	53	12	150064	3.0725	0.0010614	DZIP1
ENSG00000119689	14	75348594	75370448	39	5	150064	3.0725	0.0010615	DLST
ENSG00000169427	8	140613081	140715299	187	25	150064	3.0708	0.0010674	KCNK9
ENSG00000164078	3	49924435	49941299	15	3	150064	3.0699	0.0010708	MST1R
ENSG00000166794	15	64448011	64455404	10	2	150064	3.0674	0.0010795	PPIB
ENSG00000163577	3	170606204	170626482	30	4	150064	3.0653	0.0010873	EIF5A2
ENSG00000142606	1	2522078	2564481	119	5	150064	3.0632	0.001095	MMEL1
ENSG00000140740	16	21963981	21994981	14	4	150064	3.0607	0.001104	UQCRC2
ENSG00000185619	4	699537	764428	130	16	150064	3.0599	0.0011069	PCGF3
ENSG00000186628	15	83424114	83474822	91	16	150064	3.0592	0.0011096	FSD2
ENSG00000137709	11	120107349	120190653	137	20	150064	3.0581	0.0011136	POU2F3
ENSG00000141873	19	2732202	2740150	6	1	150064	3.058	0.001114	SLC39A3
ENSG00000187486	11	17407406	17410878	7	2	150064	3.0543	0.0011279	KCNJ11
ENSG00000128708	2	172778958	172848599	106	16	150064	3.0537	0.0011302	HAT1
ENSG00000169126	10	28064115	28287977	371	19	150064	3.0529	0.0011332	ARMC4
ENSG00000115504	2	62900986	63273622	229	20	150064	3.0526	0.0011344	EHBP1
ENSG00000142541	19	49990811	49995565	5	1	150064	3.0526	0.0011344	RPL13A
ENSG00000131668	9	96713905	96717654	8	3	150064	3.052	0.0011367	BARX1
ENSG00000140598	15	82422571	82555104	318	24	150064	3.0518	0.0011373	EFTUD1
ENSG00000145423	4	154701744	154710272	10	3	150064	3.0502	0.0011434	SFRP2
ENSG00000165476	10	65281123	65384883	170	16	150064	3.0489	0.0011485	REEP3
ENSG00000197077	22	25348697	25593415	419	43	150064	3.0486	0.0011494	KIAA1671
ENSG00000198142	2	110371911	110376563	10	3	150064	3.0485	0.00115	SOWAHC
ENSG00000151838	14	59971257	60043549	208	15	150064	3.0483	0.0011507	CCDC175
ENSG00000159714	16	67428322	67450736	25	5	150064	3.048	0.0011517	ZDHHC1
ENSG00000175707	1	27276053	27286897	9	2	150064	3.0477	0.0011528	C1orf172
ENSG00000120949	1	12123434	12204264	76	15	150064	3.0473	0.0011546	TNFRSF8
ENSG00000115226	2	27714750	27718112	3	1	150064	3.0426	0.0011729	FNDC4
ENSG00000125520	20	62371214	62374858	7	2	150064	3.0421	0.0011745	SLC2A4RG
ENSG00000169432	2	167051695	167232503	405	35	150064	3.0415	0.0011768	SCN9A
ENSG00000197958	9	130209953	130213684	5	1	150064	3.041	0.0011791	RPL12
ENSG00000161551	19	52359055	52394203	164	11	150064	3.0407	0.0011801	ZNF577
ENSG00000153989	6	117996665	118031803	73	13	150064	3.0392	0.0011862	NUS1
ENSG00000171206	10	104404253	104418164	16	5	150064	3.039	0.0011868	TRIM8
ENSG00000143842	1	204042243	204096863	91	23	150064	3.0375	0.0011927	SOX13
ENSG00000170209	11	113258513	113271140	33	6	150064	3.0375	0.0011929	ANKK1
ENSG00000171714	11	22214722	22304903	83	4	150064	3.0363	0.0011976	ANO5
ENSG00000147873	9	21304613	21305312	1	1	150064	3.0359	0.001199	IFNA5
ENSG00000091656	8	77593454	77779521	247	26	150064	3.0348	0.0012034	ZFHX4
ENSG00000104886	19	2230002	2237703	9	2	150064	3.0342	0.001206	PLEKHJ1
ENSG00000185294	17	43922256	43924438	10	1	150064	3.0336	0.0012082	SPPL2C
ENSG00000015676	7	44418720	44530479	150	4	150064	3.0323	0.0012135	NUDCD3
ENSG00000162413	1	6650784	6674667	27	5	150064	3.0318	0.0012155	KLHL21
ENSG00000145996	6	20534688	21232635	1612	71	150064	3.0317	0.0012159	CDKAL1
ENSG00000120896	8	22402499	22433301	7	2	150064	3.0313	0.0012176	SORBS3
ENSG00000033030	12	122957417	122985518	27	4	150064	3.0293	0.0012257	ZCCHC8
ENSG00000166295	10	73975787	73995618	30	3	150064	3.029	0.001227	ANAPC16
ENSG00000226742	18	77724561	77730822	17	4	150064	3.0284	0.0012292	HSBP1L1
ENSG00000106327	7	100218039	100240402	21	3	150064	3.0283	0.0012295	TFR2
ENSG00000267001	19	2717767	2740046	14	1	150064	3.0279	0.0012313	AC006538.4
ENSG00000134532	12	23682440	24103966	709	91	150064	3.0267	0.001236	SOX5
ENSG00000183873	3	38589548	38691164	191	38	150064	3.0239	0.0012475	SCN5A
ENSG00000077147	10	98277866	98347209	117	9	150064	3.023	0.0012516	TM9SF3
ENSG00000140265	15	43650370	43663223	21	3	150064	3.0219	0.001256	ZSCAN29
ENSG00000188334	19	48471303	48495427	58	7	150064	3.0213	0.0012586	BSPH1
ENSG00000174527	12	109785708	109893328	354	21	150064	3.021	0.0012596	MYO1H
ENSG00000138430	2	174937175	175113426	383	15	150064	3.0198	0.0012647	OLA1
ENSG00000168781	15	43825660	43882430	24	3	150064	3.0197	0.0012652	PPIP5K1
ENSG00000105538	19	49223844	49243978	24	3	150064	3.0197	0.0012652	RASIP1
ENSG00000124074	16	67696848	67701168	1	1	150064	3.0195	0.001266	ENKD1
ENSG00000124356	2	74056086	74100786	76	11	150064	3.0191	0.0012676	STAMBP
ENSG00000167258	17	37617764	37721160	120	5	150064	3.0163	0.0012796	CDK12
ENSG00000197912	16	89557325	89624176	148	7	150064	3.0155	0.0012828	SPG7
ENSG00000178882	12	124457788	124800570	728	73	150064	3.0153	0.0012835	FAM101A
ENSG00000268950	1	31902192	31902614	2	1	150064	3.0153	0.0012837	AC114494.1
ENSG00000108306	17	37415384	37558776	207	8	150064	3.0151	0.0012845	FBXL20
ENSG00000155714	16	21995186	22012433	10	4	150064	3.0145	0.0012871	PDZD9
ENSG00000067606	1	1981909	2116834	167	10	150064	3.0145	0.0012872	PRKCZ
ENSG00000260851	16	66503715	66551215	48	4	150064	3.0142	0.0012882	RP11-403P17.5
ENSG00000101203	20	61924538	61966203	64	4	150064	3.0142	0.0012882	COL20A1
ENSG00000135365	11	45950871	46142985	216	16	150064	3.0142	0.0012884	PHF21A
ENSG00000115234	2	27593389	27599995	6	2	150064	3.0141	0.0012885	SNX17
ENSG00000134245	1	113009163	113072787	81	14	150064	3.013	0.0012935	WNT2B
ENSG00000138798	4	110834040	110933422	142	8	150064	3.0125	0.0012956	EGF
ENSG00000106804	9	123714616	123812554	170	17	150064	3.0117	0.0012987	C5
ENSG00000183578	15	51348795	51397473	85	10	150064	3.0108	0.0013027	TNFAIP8L3
ENSG00000137055	9	26904081	26947461	107	12	150064	3.0098	0.0013073	PLAA
ENSG00000157219	7	154862034	154877459	34	5	150064	3.0078	0.0013158	HTR5A
ENSG00000160877	19	13228917	13251955	4	2	150064	3.0077	0.0013162	NACC1
ENSG00000253250	8	91970865	91997485	28	3	150064	3.0077	0.0013164	C8orf88
ENSG00000135632	2	73441350	73454365	19	6	150064	3.0068	0.0013202	SMYD5
ENSG00000064547	19	19734477	19739739	4	1	150064	3.0067	0.0013204	LPAR2
ENSG00000167526	16	89627065	89630950	9	1	150064	3.0064	0.0013216	RPL13
ENSG00000131791	1	146626685	146644129	40	6	150064	3.0062	0.0013226	PRKAB2
ENSG00000183347	1	89829617	89852020	61	11	150064	3.005	0.0013279	GBP6
ENSG00000182348	7	88388682	88966346	1460	70	150064	3.0043	0.0013309	ZNF804B
ENSG00000141759	18	77732867	77793949	135	12	150064	3.0037	0.0013337	TXNL4A
ENSG00000124214	20	47729878	47804904	113	11	150064	3.0031	0.0013361	STAU1
ENSG00000090263	7	140705854	140715028	12	3	150064	3.0027	0.0013379	MRPS33
ENSG00000163157	1	151142462	151148760	1	1	150064	3.0018	0.001342	TMOD4
ENSG00000167004	15	44038590	44065477	25	3	150064	3.0016	0.0013427	PDIA3
ENSG00000159377	1	151372010	151374420	2	1	150064	3.0015	0.0013431	PSMB4
ENSG00000267901	14	71683031	71683462	1	1	150064	3.0004	0.001348	AC004817.1
ENSG00000164889	7	150754297	150773614	32	7	150064	2.9999	0.0013503	SLC4A2
ENSG00000093167	3	37094117	37225180	166	7	150064	2.9978	0.0013595	LRRFIP2
ENSG00000086666	15	80351910	80430735	121	12	150064	2.9942	0.001376	ZFAND6
ENSG00000273079	12	13693165	14133053	1091	85	150064	2.9931	0.0013807	GRIN2B
ENSG00000162585	1	2115903	2144159	21	3	150064	2.9931	0.001381	C1orf86
ENSG00000204991	16	89884587	89937727	112	10	150064	2.9929	0.0013819	SPIRE2
ENSG00000185090	1	38259474	38266809	3	2	150064	2.9918	0.0013868	MANEAL
ENSG00000114541	3	69219141	69591734	861	63	150064	2.9915	0.0013881	FRMD4B
ENSG00000144426	2	203879602	204091101	192	15	150064	2.9915	0.0013882	NBEAL1
ENSG00000110921	12	110011060	110035067	53	10	150064	2.991	0.0013904	MVK
ENSG00000170190	17	73083822	73102257	64	9	150064	2.9898	0.0013959	SLC16A5
ENSG00000166797	15	64364758	64386217	33	3	150064	2.9886	0.0014015	FAM96A
ENSG00000168807	16	69221032	69342955	160	14	150064	2.9865	0.0014108	SNTB2
ENSG00000135953	2	103332299	103353347	27	5	150064	2.9843	0.0014209	MFSD9
ENSG00000111199	12	110220890	110271212	99	15	150064	2.9841	0.0014219	TRPV4
ENSG00000124222	20	57226328	57254582	34	6	150064	2.9813	0.0014354	STX16
ENSG00000145832	5	135170338	135224326	136	18	150064	2.9809	0.001437	SLC25A48
ENSG00000163155	1	151132224	151138424	1	1	150064	2.9771	0.001455	LYSMD1
ENSG00000196152	9	130186661	130207651	46	4	150064	2.9763	0.0014589	ZNF79
ENSG00000122711	9	33218363	33248565	78	6	150064	2.975	0.001465	SPINK4
ENSG00000126804	14	64970430	65000408	67	6	150064	2.9741	0.0014691	ZBTB1
ENSG00000258724	8	10582909	10697357	441	21	150064	2.9726	0.0014763	SOX7
ENSG00000151320	14	32798479	33300567	1040	98	150064	2.9717	0.0014807	AKAP6
ENSG00000152213	13	50202435	50208008	11	5	150064	2.9712	0.001483	ARL11
ENSG00000162735	1	160246602	160256138	8	3	150064	2.9703	0.0014873	PEX19
ENSG00000196263	19	57019212	57041590	59	8	150064	2.9697	0.0014904	ZNF471
ENSG00000100890	14	35591052	35743271	355	21	150064	2.9684	0.0014969	KIAA0391
ENSG00000067715	12	79257773	79845788	982	50	150064	2.9682	0.0014976	SYT1
ENSG00000066032	2	79412357	80875905	3168	225	150064	2.9677	0.0015003	CTNNA2
ENSG00000166821	15	90220995	90234014	20	4	150064	2.9667	0.0015049	PEX11A
ENSG00000162040	16	1961464	1968441	20	2	150064	2.9667	0.0015051	HS3ST6
ENSG00000089220	12	118573663	118583389	16	4	150064	2.9654	0.0015112	PEBP1
ENSG00000170523	12	52708085	52715182	46	4	150064	2.965	0.0015132	KRT83
ENSG00000183638	8	10463859	10569697	133	22	150064	2.9647	0.0015151	RP1L1
ENSG00000137601	4	170314426	170533780	345	10	150064	2.9638	0.0015195	NEK1
ENSG00000166206	15	26788693	27184686	692	64	150064	2.9637	0.0015198	GABRB3
ENSG00000159915	19	44754318	44779470	29	4	150064	2.9632	0.0015221	ZNF233
ENSG00000106070	7	50657760	50861159	502	30	150064	2.9628	0.0015243	GRB10
ENSG00000079459	8	11653082	11696818	173	20	150064	2.9624	0.0015261	FDFT1
ENSG00000104408	8	109213445	109447562	571	20	150064	2.9619	0.0015286	EIF3E
ENSG00000076242	3	37034823	37107380	100	6	150064	2.9612	0.0015324	MLH1
ENSG00000009413	6	111620234	111804918	261	16	150064	2.9593	0.0015418	REV3L
ENSG00000215527	18	12658042	12663470	16	3	150064	2.958	0.0015483	AP005482.1
ENSG00000135709	16	85061375	85127836	248	26	150064	2.9577	0.0015496	KIAA0513
ENSG00000173898	11	66452719	66496697	14	4	150064	2.9576	0.00155	SPTBN2
ENSG00000122778	7	138516126	138666064	327	27	150064	2.9567	0.0015545	KIAA1549
ENSG00000119943	10	100143322	100174941	122	7	150064	2.9554	0.0015611	PYROXD2
ENSG00000180098	1	28879597	28905051	23	2	150064	2.955	0.0015635	TRNAU1AP
ENSG00000135241	7	108110866	108210110	180	16	150064	2.9544	0.0015664	PNPLA8
ENSG00000157193	1	53711217	53793742	97	13	150064	2.9536	0.0015706	LRP8
ENSG00000260861	20	1520790	1600655	88	14	150064	2.9529	0.0015739	RP4-576H24.4
ENSG00000132323	2	239079042	239112370	105	11	150064	2.9508	0.001585	ILKAP
ENSG00000125900	20	1514897	1539489	56	10	150064	2.9493	0.0015925	SIRPD
ENSG00000273047	20	62369623	62371751	4	2	150064	2.9484	0.0015969	RP4-583P15.14
ENSG00000106571	7	42000548	42277469	600	60	150064	2.9481	0.0015989	GLI3
ENSG00000176697	11	27676440	27743605	62	7	150064	2.9479	0.0015996	BDNF
ENSG00000167216	18	44497455	44627658	243	21	150064	2.9468	0.0016056	KATNAL2
ENSG00000186648	14	24521206	24538937	6	2	150064	2.9467	0.0016057	LRRC16B
ENSG00000068912	2	54014181	54045956	49	9	150064	2.9466	0.0016064	ERLEC1
ENSG00000156299	21	32490734	32932290	823	71	150064	2.946	0.0016095	TIAM1
ENSG00000076248	12	109535379	109548797	14	5	150064	2.9457	0.0016114	UNG
ENSG00000108387	17	56597611	56618179	24	6	150064	2.9456	0.0016118	2004-09-01
ENSG00000130725	19	59067079	59070327	3	1	150064	2.9446	0.0016168	UBE2M
ENSG00000124019	2	225243415	225266802	48	9	150064	2.9436	0.0016221	FAM124B
ENSG00000153086	2	135596117	135659604	80	5	150064	2.9405	0.0016384	ACMSD
ENSG00000166073	15	40091233	40213093	171	23	150064	2.94	0.0016408	GPR176
ENSG00000011198	3	43731605	43775863	77	8	150064	2.94	0.0016409	ABHD5
ENSG00000257040	14	72456191	72458326	7	2	150064	2.9395	0.0016435	AC005477.1
ENSG00000099995	22	30727977	30752936	61	10	150064	2.9394	0.0016441	SF3A1
ENSG00000159753	16	67678822	67691472	12	2	150064	2.9389	0.0016471	RLTPR
ENSG00000153944	17	55333212	55762046	716	106	150064	2.9386	0.0016487	MSI2
ENSG00000147576	8	67342420	67383836	113	13	150064	2.938	0.0016518	ADHFE1
ENSG00000135372	11	34127149	34169217	55	2	150064	2.9379	0.0016523	NAT10
ENSG00000115211	2	27587219	27593353	3	1	150064	2.9369	0.0016575	EIF2B4
ENSG00000146828	7	100424442	100464631	47	8	150064	2.9349	0.0016683	SLC12A9
ENSG00000121101	17	56634039	56769416	202	17	150064	2.9344	0.0016709	TEX14
ENSG00000151623	4	148999913	149365850	642	54	150064	2.9337	0.0016748	NR3C2
ENSG00000172987	10	100218875	100995619	1429	42	150064	2.9333	0.0016769	HPSE2
ENSG00000185989	13	114747194	114898086	369	24	150064	2.9323	0.0016823	RASA3
ENSG00000160325	9	136325089	136335970	12	3	150064	2.9321	0.0016836	CACFD1
ENSG00000131781	1	146646930	146714700	268	13	150064	2.9319	0.0016845	FMO5
ENSG00000118733	1	102268130	102462586	448	41	150064	2.9317	0.0016856	OLFM3
ENSG00000141127	17	18743398	18834581	224	12	150064	2.9298	0.0016958	PRPSAP2
ENSG00000120333	1	174979925	174992561	18	5	150064	2.9297	0.0016965	MRPS14
ENSG00000173992	11	66360292	66373490	8	2	150064	2.9296	0.0016969	CCS
ENSG00000135387	11	34073230	34122703	89	2	150064	2.9296	0.0016972	CAPRIN1
ENSG00000157510	5	148651434	148721365	90	18	150064	2.9292	0.0016993	AFAP1L1
ENSG00000119906	10	102672326	102724893	49	7	150064	2.9288	0.0017014	FAM178A
ENSG00000154917	3	133543083	133614680	123	27	150064	2.9282	0.0017048	RAB6B
ENSG00000153922	5	98190908	98262240	114	11	150064	2.928	0.0017058	CHD1
ENSG00000108272	17	34948228	34957235	12	3	150064	2.9276	0.0017079	DHRS11
ENSG00000158158	2	97426639	97477628	44	5	150064	2.9265	0.0017142	CNNM4
ENSG00000197182	22	46449749	46509808	58	8	150064	2.9254	0.0017199	FLJ27365
ENSG00000243056	5	139927251	139929163	2	1	150064	2.9254	0.0017202	EIF4EBP3
ENSG00000170802	2	48541776	48606433	141	14	150064	2.925	0.0017222	FOXN2
ENSG00000133069	1	205197304	205242471	95	11	150064	2.9245	0.0017252	TMCC2
ENSG00000127483	1	21069154	21113816	62	9	150064	2.919	0.0017556	HP1BP3
ENSG00000155846	5	149109861	149234585	319	34	150064	2.9188	0.0017568	PPARGC1B
ENSG00000159761	16	67700719	67702661	1	1	150064	2.9184	0.001759	C16orf86
ENSG00000110080	11	126225535	126310239	139	20	150064	2.9169	0.0017674	ST3GAL4
ENSG00000121680	11	45931220	45940363	10	2	150064	2.9157	0.0017747	PEX16
ENSG00000138030	2	27309615	27323640	12	1	150064	2.9156	0.001775	KHK
ENSG00000156113	10	78629359	79398353	1484	130	150064	2.9151	0.0017776	KCNMA1
ENSG00000188732	7	23719749	23742868	55	10	150064	2.9109	0.0018019	FAM221A
ENSG00000102981	16	67694849	67696681	1	1	150064	2.9105	0.001804	PARD6A
ENSG00000111596	12	70636774	70748773	227	19	150064	2.9104	0.0018047	CNOT2
ENSG00000028528	15	64386322	64438289	56	5	150064	2.9083	0.0018173	SNX1
ENSG00000104643	8	11141925	11185646	76	6	150064	2.9072	0.0018233	MTMR9
ENSG00000148356	9	130213765	130265780	92	9	150064	2.9056	0.0018329	LRSAM1
ENSG00000171056	8	10581278	10697357	443	20	150064	2.9056	0.001833	SOX7
ENSG00000085365	5	77656339	77776562	218	11	150064	2.9033	0.0018461	SCAMP1
ENSG00000159214	1	44457031	44462200	7	3	150064	2.9027	0.0018499	CCDC24
ENSG00000165730	10	70587298	70655188	134	16	150064	2.9027	0.00185	STOX1
ENSG00000152910	16	76311176	76593135	808	33	150064	2.9024	0.0018514	CNTNAP4
ENSG00000162676	1	92940319	92952433	14	2	150064	2.9013	0.0018581	GFI1
ENSG00000254093	8	10622473	10697394	322	18	150064	2.9006	0.0018625	PINX1
ENSG00000115828	2	37571717	37600465	49	12	150064	2.9002	0.0018649	QPCT
ENSG00000151834	4	46250444	46477247	331	17	150064	2.899	0.0018716	GABRA2
ENSG00000182771	10	87359312	88126250	1668	110	150064	2.8985	0.0018745	GRID1
ENSG00000104228	8	27142404	27168836	33	5	150064	2.8981	0.0018772	TRIM35
ENSG00000159917	19	44732882	44809199	89	8	150064	2.897	0.0018839	ZNF235
ENSG00000258052	12	70195449	70249143	135	17	150064	2.8969	0.0018843	AC025263.3
ENSG00000171988	10	64926981	65225722	396	16	150064	2.8969	0.0018846	JMJD1C
ENSG00000100503	14	51186481	51297839	187	30	150064	2.8965	0.001887	NIN
ENSG00000169894	7	100547187	100611118	6	2	150064	2.8962	0.0018885	MUC3A
ENSG00000228273	7	100547257	100550424	6	2	150064	2.8962	0.0018885	MUC3A
ENSG00000156976	3	186500994	186507689	9	4	150064	2.8953	0.001894	EIF4A2
ENSG00000217236	2	175199674	175203220	8	3	150064	2.895	0.0018955	SP9
ENSG00000198885	2	96991069	96994091	4	2	150064	2.8934	0.0019056	ITPRIPL1
ENSG00000120910	8	22298332	22398652	115	5	150064	2.8933	0.001906	PPP3CC
ENSG00000147862	9	14081842	14398982	335	59	150064	2.8931	0.0019073	NFIB
ENSG00000164631	7	6728064	6746554	29	7	150064	2.8927	0.0019096	ZNF12
ENSG00000157429	16	71498453	71598992	120	17	150064	2.8907	0.001922	ZNF19
ENSG00000008869	2	37195526	37311485	225	24	150064	2.889	0.0019324	HEATR5B
ENSG00000159495	15	43568478	43594453	25	3	150064	2.889	0.0019324	TGM7
ENSG00000247270	16	66516775	66519747	3	1	150064	2.889	0.0019325	AC132186.1
ENSG00000233436	11	57510986	57519253	2	1	150064	2.8885	0.0019352	BTBD18
ENSG00000221914	8	26149007	26230196	135	21	150064	2.8875	0.0019419	PPP2R2A
ENSG00000188373	10	85933494	85945050	21	4	150064	2.8872	0.0019434	C10orf99
ENSG00000076513	12	110436991	110477568	53	9	150064	2.887	0.0019445	ANKRD13A
ENSG00000140521	15	89859534	89878092	23	3	150064	2.8851	0.0019563	POLG
ENSG00000163156	1	151129140	151142773	4	2	150064	2.8828	0.0019706	SCNM1
ENSG00000107338	9	37919131	38069210	268	11	150064	2.8827	0.0019716	SHB
ENSG00000145860	5	158584417	158637061	74	13	150064	2.8813	0.0019803	RNF145
ENSG00000100739	14	96722161	96735304	45	10	150064	2.8805	0.0019851	BDKRB1
ENSG00000205884	8	11831446	11832108	3	1	150064	2.8798	0.0019895	DEFB136
ENSG00000261210	16	19297061	19333467	94	12	150064	2.8796	0.0019906	CLEC19A
ENSG00000079313	19	1815248	1848452	43	4	150064	2.8774	0.0020047	REXO1
ENSG00000166268	12	70219084	70352877	413	32	150064	2.8761	0.0020133	MYRFL
ENSG00000108395	17	57059999	57184282	123	11	150064	2.8739	0.0020269	TRIM37
ENSG00000116863	1	36554476	36559533	2	1	150064	2.8739	0.002027	ADPRHL2
ENSG00000111602	12	56810903	56843187	56	4	150064	2.8734	0.0020305	TIMELESS
ENSG00000095321	9	131857089	131873468	20	2	150064	2.8733	0.0020312	CRAT
ENSG00000198225	6	63921351	63922929	9	3	150064	2.8715	0.0020424	FKBP1C
ENSG00000132612	16	69345259	69358949	28	5	150064	2.8714	0.0020431	VPS4A
ENSG00000204669	9	74666292	74687733	43	9	150064	2.8701	0.0020515	C9orf57
ENSG00000145075	3	180320646	180588793	408	19	150064	2.8697	0.0020541	CCDC39
ENSG00000171044	8	10753555	11058875	712	31	150064	2.8695	0.0020558	XKR6
ENSG00000166913	20	43514317	43537173	31	3	150064	2.8687	0.002061	YWHAB
ENSG00000136273	7	47735328	48019178	840	58	150064	2.8681	0.002065	HUS1
ENSG00000213901	2	219940051	220035549	113	6	150064	2.8655	0.0020819	SLC23A3
ENSG00000254979	11	57154838	57191532	45	7	150064	2.8649	0.0020859	RP11-872D17.8
ENSG00000182257	22	46445358	46450024	7	2	150064	2.8646	0.0020879	C22orf26
ENSG00000125691	17	37004118	37010096	7	3	150064	2.8645	0.0020883	RPL23
ENSG00000119777	2	27255778	27264563	4	1	150064	2.8639	0.002092	TMEM214
ENSG00000124788	6	16299343	16761722	990	125	150064	2.8638	0.0020927	ATXN1
ENSG00000102977	16	67691415	67694713	3	2	150064	2.8631	0.0020977	ACD
ENSG00000171928	17	18684308	18710027	35	6	150064	2.8607	0.0021135	TVP23B
ENSG00000119737	2	54080050	54087126	14	5	150064	2.8605	0.0021147	GPR75
ENSG00000129158	11	17809595	18034709	294	27	150064	2.86	0.0021181	SERGEF
ENSG00000108960	17	53469974	53499353	46	6	150064	2.859	0.0021247	MMD
ENSG00000143387	1	150768684	150780799	8	3	150064	2.8574	0.0021356	CTSK
ENSG00000173915	10	105148798	105156223	6	2	150064	2.8564	0.0021423	USMG5
ENSG00000106038	7	27282164	27290112	8	2	150064	2.8561	0.0021444	EVX1
ENSG00000135638	2	73143389	73162020	7	2	150064	2.8559	0.002146	EMX1
ENSG00000171786	1	160336857	160342638	11	3	150064	2.8539	0.0021596	NHLH1
ENSG00000167468	19	1103936	1106787	2	1	150064	2.8535	0.0021619	GPX4
ENSG00000149571	11	126293254	126873355	1328	109	150064	2.8531	0.0021647	KIRREL3
ENSG00000178127	18	9102628	9134343	41	7	150064	2.8517	0.0021743	NDUFV2
ENSG00000111011	12	122989190	123011547	25	3	150064	2.8505	0.0021828	RSRC2
ENSG00000170458	5	140011313	140013286	2	1	150064	2.8497	0.002188	CD14
ENSG00000165879	10	99079022	99081672	5	2	150064	2.8492	0.0021914	FRAT1
ENSG00000214513	2	73429386	73439641	23	5	150064	2.8484	0.0021972	NOTO
ENSG00000068903	19	39369197	39390502	6	2	150064	2.8465	0.0022101	SIRT2
ENSG00000171931	17	18647326	18682662	26	6	150064	2.8461	0.0022128	FBXW10
ENSG00000128585	7	130794855	131181395	653	67	150064	2.8452	0.0022192	MKLN1
ENSG00000164548	7	23544399	23571660	32	7	150064	2.8447	0.0022225	TRA2A
ENSG00000134817	11	57001051	57004709	7	3	150064	2.8445	0.0022243	APLNR
ENSG00000182199	12	57623110	57628718	3	1	150064	2.8411	0.0022478	SHMT2
ENSG00000146776	7	105245514	105517050	482	75	150064	2.84	0.0022555	ATXN7L1
ENSG00000077809	7	74071994	74175026	42	4	150064	2.8396	0.0022587	GTF2I
ENSG00000102780	13	42614176	42830714	607	32	150064	2.8393	0.0022609	DGKH
ENSG00000258053	12	71441182	71512027	128	9	150064	2.8391	0.0022621	CTD-2021H9.3
ENSG00000187605	2	74229840	74335303	121	6	150064	2.8386	0.0022658	TET3
ENSG00000164100	4	118954773	119179803	516	20	150064	2.838	0.0022701	NDST3
ENSG00000151379	2	17997763	17998368	2	1	150064	2.8375	0.0022737	MSGN1
ENSG00000100678	14	70510934	70655787	458	40	150064	2.8373	0.0022748	SLC8A3
ENSG00000205300	20	4050799	4055812	19	6	150064	2.8371	0.0022761	RP11-352D3.2
ENSG00000169783	15	77905369	78113242	454	32	150064	2.8357	0.0022863	LINGO1
ENSG00000181215	4	5958845	5991545	152	21	150064	2.8353	0.0022891	C4orf50
ENSG00000105953	7	44646171	44748665	139	14	150064	2.8346	0.002294	OGDH
ENSG00000170049	17	7825177	7833121	10	2	150064	2.8346	0.0022941	KCNAB3
ENSG00000168333	8	49966870	49988649	25	3	150064	2.8339	0.0022989	C8orf22
ENSG00000102595	13	96453834	96705736	354	16	150064	2.8331	0.0023047	UGGT2
ENSG00000087495	20	58152564	58422766	620	48	150064	2.833	0.0023056	PHACTR3
ENSG00000136802	9	131644391	131680318	38	3	150064	2.8324	0.0023101	LRRC8A
ENSG00000112130	6	37321748	37362514	18	4	150064	2.8311	0.0023194	RNF8
ENSG00000146416	6	143381633	143661441	348	36	150064	2.8307	0.0023223	AIG1
ENSG00000261115	7	140774032	141180180	683	60	150064	2.8301	0.0023266	TMEM178B
ENSG00000267173	19	44833848	44905774	159	20	150064	2.8299	0.002328	CTC-512J12.6
ENSG00000184508	15	91474148	91475799	2	1	150064	2.8294	0.0023314	HDDC3
ENSG00000184060	17	29233362	29286340	28	2	150064	2.8292	0.002333	ADAP2
ENSG00000040341	8	74332604	74659943	702	33	150064	2.8289	0.0023357	STAU2
ENSG00000101438	20	37353105	37358015	3	1	150064	2.8288	0.0023362	SLC32A1
ENSG00000167193	17	1323983	1366456	67	7	150064	2.8283	0.0023397	CRK
ENSG00000090273	1	27226729	27273353	40	5	150064	2.8273	0.0023474	NUDC
ENSG00000075151	1	21132963	21503377	472	16	150064	2.8267	0.0023512	EIF4G3
ENSG00000100335	22	39895437	39914137	17	3	150064	2.8264	0.0023537	MIEF1
ENSG00000135315	6	84833960	84937353	115	7	150064	2.8258	0.0023582	KIAA1009
ENSG00000157782	12	121078355	121105127	68	13	150064	2.8258	0.0023583	CABP1
ENSG00000103671	15	64679947	64747502	60	6	150064	2.8252	0.0023622	TRIP4
ENSG00000104853	19	45457842	45496599	76	9	150064	2.8246	0.0023671	CLPTM1
ENSG00000064419	7	128594948	128695198	171	18	150064	2.8221	0.0023856	TNPO3
ENSG00000148835	10	105127724	105148822	16	3	150064	2.8219	0.0023874	TAF5
ENSG00000171435	12	117890817	118406788	1205	137	150064	2.8204	0.0023982	KSR2
ENSG00000103544	16	19566562	19718115	329	28	150064	2.8199	0.0024016	C16orf62
ENSG00000006715	7	38762563	38971994	520	24	150064	2.8199	0.0024017	VPS41
ENSG00000198837	1	153901977	153919172	15	3	150064	2.8188	0.0024103	DENND4B
ENSG00000180357	15	64752941	64978264	241	12	150064	2.8186	0.0024119	ZNF609
ENSG00000121316	12	14656595	14721283	66	8	150064	2.8174	0.0024207	PLBD1
ENSG00000107282	9	72042446	72287222	449	30	150064	2.8172	0.0024219	APBA1
ENSG00000167130	9	131843379	131852717	4	1	150064	2.8165	0.0024279	DOLPP1
ENSG00000160991	7	102073553	102097268	35	7	150064	2.815	0.0024389	ORAI2
ENSG00000180304	15	64979772	64995480	14	2	150064	2.8141	0.002446	OAZ2
ENSG00000169085	8	67372238	67430759	117	17	150064	2.8137	0.002449	C8orf46
ENSG00000247596	3	52262626	52273276	12	3	150064	2.8128	0.0024555	TWF2
ENSG00000112304	6	24667263	24705293	87	13	150064	2.8119	0.0024623	ACOT13
ENSG00000093217	3	38388251	38462839	191	15	150064	2.8114	0.0024667	XYLB
ENSG00000188612	17	73163408	73179078	12	3	150064	2.8111	0.0024688	SUMO2
ENSG00000171793	1	41445007	41478235	65	14	150064	2.8105	0.0024736	CTPS1
ENSG00000170549	5	3596168	3601517	10	3	150064	2.809	0.0024845	IRX1
ENSG00000168703	20	43752066	43753106	1	1	150064	2.8088	0.002486	WFDC12
ENSG00000119125	9	74729511	74872109	315	25	150064	2.8079	0.002493	GDA
ENSG00000117407	1	44398992	44402913	7	3	150064	2.8074	0.002497	ARTN
ENSG00000091436	2	173940163	174132738	503	31	150064	2.8072	0.002499	MLTK
ENSG00000206026	18	73121431	73139658	46	7	150064	2.8071	0.0024992	SMIM21
ENSG00000151322	14	33404139	34273382	1856	202	150064	2.8066	0.0025036	NPAS3
ENSG00000173486	11	64008475	64011604	2	1	150064	2.8062	0.0025064	FKBP2
ENSG00000172687	19	21541732	21562104	75	4	150064	2.8053	0.0025134	ZNF738
ENSG00000102580	13	96329393	96447243	92	14	150064	2.8028	0.0025331	DNAJC3
ENSG00000120235	9	21349834	21351377	3	1	150064	2.8024	0.0025361	IFNA6
ENSG00000173598	12	93771659	93797024	50	8	150064	2.8018	0.0025413	NUDT4
ENSG00000269237	19	21587961	21674068	187	12	150064	2.8005	0.0025513	CTD-2561J22.3
ENSG00000127084	9	95709733	95798518	190	22	150064	2.7997	0.0025576	FGD3
ENSG00000138821	4	103172198	103352415	357	28	150064	2.7991	0.0025624	SLC39A8
ENSG00000138613	15	63568217	63601325	55	12	150064	2.7982	0.0025691	APH1B
ENSG00000138764	4	78078304	78354542	1156	26	150064	2.7982	0.0025696	CCNG2
ENSG00000267467	19	45445495	45452820	14	3	150064	2.7977	0.0025737	APOC4
ENSG00000224916	19	45445495	45452822	14	3	150064	2.7977	0.0025737	APOC4-APOC2
ENSG00000128510	7	129932974	129964020	71	9	150064	2.7974	0.0025755	CPA4
ENSG00000155052	2	124782864	125672864	1973	104	150064	2.7973	0.0025769	CNTNAP5
ENSG00000078795	5	137223657	137278436	57	8	150064	2.7972	0.0025777	PKD2L2
ENSG00000142611	1	2985732	3355185	561	69	150064	2.7971	0.0025782	PRDM16
ENSG00000116750	1	192981380	193029237	18	3	150064	2.7963	0.0025845	UCHL5
ENSG00000110047	11	64619114	64655768	41	4	150064	2.7963	0.0025849	EHD1
ENSG00000198522	2	27851114	27874375	30	4	150064	2.7961	0.002586	GPN1
ENSG00000132518	17	7905912	7923657	21	5	150064	2.7951	0.0025944	GUCY2D
ENSG00000197647	19	12125547	12146556	17	2	150064	2.795	0.0025946	ZNF433
ENSG00000165061	8	40388109	40755352	818	51	150064	2.7936	0.0026064	ZMAT4
ENSG00000157870	1	2517930	2522908	6	2	150064	2.7928	0.0026128	FAM213B
ENSG00000198554	14	55405668	55493823	126	9	150064	2.7923	0.0026167	WDHD1
ENSG00000133243	19	1985447	2034880	15	3	150064	2.7913	0.0026247	BTBD2
ENSG00000186834	17	43224684	43229468	4	2	150064	2.7912	0.0026254	HEXIM1
ENSG00000091542	17	18086392	18113268	49	5	150064	2.7909	0.0026282	ALKBH5
ENSG00000113205	5	140480234	140483406	10	3	150064	2.7898	0.002637	PCDHB3
ENSG00000118997	2	196602427	196933536	474	20	150064	2.7898	0.0026374	DNAH7
ENSG00000172922	11	65482367	65488418	10	3	150064	2.7885	0.0026474	RNASEH2C
ENSG00000198642	9	21329670	21335379	8	2	150064	2.7879	0.0026522	KLHL9
ENSG00000003756	3	50126341	50156454	19	4	150064	2.7873	0.0026577	RBM5
ENSG00000160299	21	47744036	47865682	375	20	150064	2.787	0.0026598	PCNT
ENSG00000273154	20	62340216	62370456	55	4	150064	2.7838	0.0026866	RP4-583P15.15
ENSG00000183317	1	38179552	38230805	145	16	150064	2.7834	0.00269	EPHA10
ENSG00000064651	5	127419458	127525380	99	7	150064	2.7832	0.0026917	SLC12A2
ENSG00000233438	2	27760253	27790011	42	6	150064	2.7829	0.0026939	AC109829.1
ENSG00000126856	16	90122974	90158480	67	9	150064	2.7817	0.0027041	PRDM7
ENSG00000064012	2	202098166	202152434	116	18	150064	2.7813	0.0027069	CASP8
ENSG00000186439	6	123537483	123958238	830	44	150064	2.7808	0.0027114	TRDN
ENSG00000196449	1	38268616	38273857	10	3	150064	2.7797	0.0027209	YRDC
ENSG00000267127	18	77794346	77854968	209	17	150064	2.7783	0.0027319	RP11-795F19.5
ENSG00000196220	3	9022275	9404737	781	103	150064	2.778	0.0027347	SRGAP3
ENSG00000105576	19	12810008	12834825	2	1	150064	2.7778	0.0027364	TNPO2
ENSG00000170382	1	204586298	204654861	140	19	150064	2.7768	0.002745	LRRN2
ENSG00000128594	7	127667124	127672160	4	2	150064	2.7752	0.0027581	LRRC4
ENSG00000185610	12	45408455	45444882	73	7	150064	2.775	0.0027599	DBX2
ENSG00000100030	22	22108789	22221970	199	18	150064	2.7749	0.0027607	MAPK1
ENSG00000138696	4	95679119	96079599	988	44	150064	2.7745	0.002764	BMPR1B
ENSG00000101104	20	43538703	43587676	63	10	150064	2.774	0.0027685	PABPC1L
ENSG00000196335	7	23749786	23872132	339	23	150064	2.7727	0.0027797	STK31
ENSG00000100461	14	23369854	23388393	37	4	150064	2.7726	0.0027804	RBM23
ENSG00000167208	16	50700211	50715264	5	2	150064	2.7718	0.0027872	SNX20
ENSG00000125970	20	32581452	32696114	85	6	150064	2.7716	0.0027892	RALY
ENSG00000152061	1	174128548	174964445	1265	17	150064	2.7709	0.0027953	RABGAP1L
ENSG00000143552	1	153965161	154127592	140	9	150064	2.7696	0.0028059	NUP210L
ENSG00000153789	16	85131965	85146114	47	6	150064	2.7689	0.0028124	FAM92B
ENSG00000177889	12	93799449	93836038	30	7	150064	2.768	0.0028198	UBE2N
ENSG00000234906	19	45449243	45452822	10	3	150064	2.7678	0.0028217	APOC2
ENSG00000103540	16	19535133	19564730	69	10	150064	2.7675	0.0028245	CCP110
ENSG00000178404	17	76866992	76899299	113	14	150064	2.7674	0.0028257	DDC8
ENSG00000167098	20	31571579	31592239	80	6	150064	2.767	0.0028289	SUN5
ENSG00000164509	5	55147207	55218678	140	21	150064	2.7669	0.0028296	IL31RA
ENSG00000006283	17	48638429	48704835	91	12	150064	2.7656	0.0028406	CACNA1G
ENSG00000164091	3	52288437	52322036	31	4	150064	2.7654	0.0028428	WDR82
ENSG00000198876	9	34086385	34127397	87	10	150064	2.7628	0.0028653	DCAF12
ENSG00000197114	20	62338817	62367494	50	4	150064	2.7623	0.0028702	ZGPAT
ENSG00000083845	19	58897767	58906173	18	2	150064	2.7609	0.0028821	RPS5
ENSG00000083097	6	83777385	83881069	113	8	150064	2.7607	0.0028842	DOPEY1
ENSG00000206181	18	44558943	44561988	11	3	150064	2.7601	0.0028894	TCEB3B
ENSG00000203896	20	62366815	62370456	6	2	150064	2.7598	0.0028922	LIME1
ENSG00000258986	14	104941015	105071984	277	22	150064	2.7584	0.0029042	TMEM179
ENSG00000163581	3	170714137	170744539	51	4	150064	2.7577	0.0029103	SLC2A2
ENSG00000117713	1	27022524	27108595	74	4	150064	2.755	0.0029348	ARID1A
ENSG00000183379	14	74872596	74892805	40	6	150064	2.753	0.002953	SYNDIG1L
ENSG00000115488	2	233897382	233899767	4	1	150064	2.7528	0.002954	NEU2
ENSG00000184232	11	120081475	120101041	58	10	150064	2.7509	0.002972	OAF
ENSG00000213672	3	48701364	48723797	16	2	150064	2.7503	0.0029771	NCKIPSD
ENSG00000100023	22	22006559	22054304	150	16	150064	2.7495	0.0029843	PPIL2
ENSG00000167508	16	88718343	88729569	5	2	150064	2.7472	0.0030053	MVD
ENSG00000168243	1	235710987	235814054	190	21	150064	2.7463	0.0030134	GNG4
ENSG00000132680	1	155882834	155904191	16	2	150064	2.7454	0.0030215	KIAA0907
ENSG00000082641	17	46125691	46138849	14	6	150064	2.7447	0.0030283	NFE2L1
ENSG00000143228	1	163236366	163325554	309	23	150064	2.7443	0.0030322	NUF2
ENSG00000100865	14	102808956	102829253	17	5	150064	2.7418	0.0030555	CINP
ENSG00000106263	7	2393721	2420380	51	4	150064	2.7417	0.0030562	EIF3B
ENSG00000101307	20	1544167	1600707	34	6	150064	2.7417	0.0030565	SIRPB1
ENSG00000204653	19	51014857	51017947	6	2	150064	2.7367	0.0031028	ASPDH
ENSG00000126790	14	59927081	59951148	56	8	150064	2.7357	0.0031122	L3HYPDH
ENSG00000117410	1	44440159	44443967	4	2	150064	2.7349	0.0031197	ATP6V0B
ENSG00000167081	9	128509624	128729656	163	10	150064	2.7347	0.0031216	PBX3
ENSG00000185899	7	143140546	143141502	1	1	150064	2.7336	0.003132	TAS2R60
ENSG00000165501	14	50065415	50081390	31	3	150064	2.7319	0.0031488	LRR1
ENSG00000164076	3	49895421	49907655	10	2	150064	2.7315	0.003152	CAMKV
ENSG00000075292	2	71503691	71662199	359	21	150064	2.7309	0.0031582	ZNF638
ENSG00000143569	1	154192655	154243986	50	6	150064	2.7307	0.0031595	UBAP2L
ENSG00000146143	6	57179603	57513375	68	6	150064	2.7306	0.0031608	PRIM2
ENSG00000129925	16	420773	437113	49	5	150064	2.7264	0.0032016	TMEM8A
ENSG00000176208	17	29158988	29222887	85	2	150064	2.7262	0.0032038	ATAD5
ENSG00000150361	13	70274726	70682591	1379	63	150064	2.7249	0.0032163	KLHL1
ENSG00000198961	5	108670410	108745695	164	9	150064	2.7228	0.0032369	PJA2
ENSG00000090932	19	39989535	39999121	18	2	150064	2.722	0.0032441	DLL3
ENSG00000257355	19	12128703	12163782	32	2	150064	2.7211	0.0032531	CTD-2006C1.10
ENSG00000181856	17	7184986	7191576	4	1	150064	2.721	0.0032539	SLC2A4
ENSG00000122733	9	34957484	34982541	26	6	150064	2.7209	0.0032557	KIAA1045
ENSG00000137814	15	42841008	42862192	30	4	150064	2.7195	0.0032689	HAUS2
ENSG00000178449	12	50505762	50514240	18	2	150064	2.7194	0.0032701	COX14
ENSG00000131979	14	55308726	55369570	136	14	150064	2.7184	0.0032795	GCH1
ENSG00000102935	16	49521435	49891830	775	83	150064	2.7177	0.0032869	ZNF423
ENSG00000137261	6	24544332	24646383	235	29	150064	2.7175	0.0032889	KIAA0319
ENSG00000168994	6	3722848	3752260	49	10	150064	2.716	0.0033042	PXDC1
ENSG00000169251	3	160822484	160971320	257	16	150064	2.7149	0.003315	NMD3
ENSG00000116824	1	117297007	117311850	12	2	150064	2.7142	0.0033216	CD2
ENSG00000156675	8	37716136	37756985	5	2	150064	2.7134	0.0033303	RAB11FIP1
ENSG00000062370	19	44830708	44871377	95	11	150064	2.7127	0.0033373	ZNF112
ENSG00000087301	14	52897308	53019240	208	15	150064	2.7112	0.0033524	TXNDC16
ENSG00000158792	16	89762751	89768113	5	2	150064	2.7092	0.0033726	SPATA2L
ENSG00000119760	2	27873679	27886676	7	2	150064	2.7087	0.0033778	SUPT7L
ENSG00000186468	5	81569177	81574396	14	4	150064	2.7079	0.0033854	RPS23
ENSG00000187736	2	219940039	220025587	104	6	150064	2.7073	0.0033914	NHEJ1
ENSG00000170790	11	6890924	6891976	7	2	150064	2.7068	0.0033967	OR10A2
ENSG00000267114	19	45453301	45457264	20	1	150064	2.7067	0.0033974	CTB-129P6.11
ENSG00000104237	8	55528627	55543394	13	2	150064	2.7061	0.0034035	RP1
ENSG00000177565	3	176737143	176915261	310	23	150064	2.7052	0.0034131	TBL1XR1
ENSG00000105894	7	136912088	137028611	206	35	150064	2.705	0.0034149	PTN
ENSG00000115207	2	27548716	27579868	16	3	150064	2.7044	0.0034209	GTF3C2
ENSG00000069667	15	60780483	61521518	1462	185	150064	2.704	0.003426	RORA
ENSG00000110075	11	68228186	68382802	202	10	150064	2.7039	0.003427	PPP6R3
ENSG00000107262	9	33247818	33264761	11	2	150064	2.7028	0.0034382	BAG1
ENSG00000120899	8	27168999	27316903	305	17	150064	2.7019	0.0034475	PTK2B
ENSG00000112941	5	6714718	6757161	144	16	150064	2.7017	0.0034495	PAPD7
ENSG00000177380	19	49622646	49654283	47	6	150064	2.7015	0.0034514	PPFIA3
ENSG00000089916	14	76618259	76720685	290	18	150064	2.7012	0.0034549	GPATCH2L
ENSG00000167419	17	56295909	56345879	59	12	150064	2.6997	0.0034697	LPO
ENSG00000168517	17	43238067	43247407	5	2	150064	2.6997	0.0034699	HEXIM2
ENSG00000172292	2	169312372	169631644	583	57	150064	2.6972	0.0034961	CERS6
ENSG00000104904	19	2269485	2273487	3	1	150064	2.6969	0.0034997	OAZ1
ENSG00000100324	22	39795746	39833065	29	2	150064	2.695	0.0035192	TAB1
ENSG00000147526	8	38585704	38710546	142	13	150064	2.6949	0.003521	TACC1
ENSG00000183018	17	4402133	4442330	36	6	150064	2.694	0.0035295	SPNS2
ENSG00000090054	9	94794281	94877666	215	18	150064	2.693	0.0035402	SPTLC1
ENSG00000138814	4	101944566	102269435	511	31	150064	2.6925	0.0035458	PPP3CA
ENSG00000141258	17	2240792	2284352	104	14	150064	2.6916	0.0035553	SGSM2
ENSG00000106305	7	6048876	6063465	60	12	150064	2.6915	0.0035561	AIMP2
ENSG00000171877	15	44162962	44487450	249	12	150064	2.6908	0.003564	FRMD5
ENSG00000132003	19	13906274	13943044	5	1	150064	2.6902	0.0035701	ZSWIM4
ENSG00000166263	17	53046088	53241646	350	14	150064	2.6889	0.0035841	STXBP4
ENSG00000180992	6	44081194	44095194	28	5	150064	2.6885	0.0035889	MRPL14
ENSG00000165355	14	39866873	39901704	67	8	150064	2.6875	0.0036	FBXO33
ENSG00000167207	16	50727514	50766988	44	5	150064	2.6869	0.0036057	NOD2
ENSG00000185008	3	75955846	77699115	3303	171	150064	2.6867	0.0036085	ROBO2
ENSG00000106683	7	73497263	73536855	45	6	150064	2.6866	0.0036096	LIMK1
ENSG00000144283	2	159313476	159539391	522	20	150064	2.6857	0.0036194	PKP4
ENSG00000253459	14	50064193	50065882	1	1	150064	2.6849	0.003628	AL139099.1
ENSG00000157992	2	27665233	27669348	2	1	150064	2.6845	0.0036321	KRTCAP3
ENSG00000175309	5	177635498	177659792	65	13	150064	2.6832	0.0036463	PHYKPL
ENSG00000165392	8	30891317	31031285	208	20	150064	2.6816	0.0036635	WRN
ENSG00000169925	9	136895427	136933657	82	9	150064	2.6804	0.0036763	BRD3
ENSG00000112667	6	43193367	43197222	6	3	150064	2.6804	0.0036768	DNPH1
ENSG00000165732	10	70715884	70744829	40	8	150064	2.6801	0.0036796	DDX21
ENSG00000176170	17	74372665	74383941	24	9	150064	2.6795	0.003687	SPHK1
ENSG00000178567	3	37027357	37034795	6	2	150064	2.6762	0.0037229	EPM2AIP1
ENSG00000159128	21	34775202	34851655	160	10	150064	2.6756	0.0037292	IFNGR2
ENSG00000134258	1	117686209	117753556	109	13	150064	2.6756	0.0037303	VTCN1
ENSG00000100462	14	23389720	23398794	10	2	150064	2.6755	0.0037311	PRMT5
ENSG00000169946	8	106330920	106816760	744	72	150064	2.6747	0.0037397	ZFPM2
ENSG00000111728	12	22216707	22589975	817	50	150064	2.674	0.0037472	ST8SIA1
ENSG00000087087	7	100472733	100486285	20	3	150064	2.6713	0.0037782	SRRT
ENSG00000102524	13	108903588	108960832	51	12	150064	2.6704	0.0037875	TNFSF13B
ENSG00000269920	10	97733786	97792432	121	18	150064	2.6703	0.0037891	RP11-690P14.4
ENSG00000188649	10	97733786	97792441	121	18	150064	2.6703	0.0037891	CC2D2B
ENSG00000179912	12	57643392	57824788	135	7	150064	2.6699	0.0037938	R3HDM2
ENSG00000123908	8	141541264	141645718	215	29	150064	2.6696	0.0037972	AGO2
ENSG00000099992	22	30687979	30723035	51	12	150064	2.6684	0.0038106	TBC1D10A
ENSG00000138107	10	104238986	104262482	53	3	150064	2.6682	0.003813	ACTR1A
ENSG00000128989	15	52839242	52862080	38	3	150064	2.6677	0.0038188	ARPP19
ENSG00000152377	5	136310987	136934068	1263	75	150064	2.6672	0.0038239	SPOCK1
ENSG00000171723	14	66974125	67648520	1689	16	150064	2.6672	0.0038243	GPHN
ENSG00000166793	11	57412560	57417417	1	1	150064	2.667	0.003827	YPEL4
ENSG00000135070	9	88879461	88897676	19	3	150064	2.6652	0.0038469	ISCA1
ENSG00000109339	4	86936276	87515284	1093	41	150064	2.6651	0.003848	MAPK10
ENSG00000168803	15	43622872	43646096	37	3	150064	2.6644	0.0038563	ADAL
ENSG00000140259	15	44096690	44117000	20	2	150064	2.6644	0.0038563	MFAP1
ENSG00000025772	20	43570771	43589127	13	2	150064	2.664	0.0038608	TOMM34
ENSG00000101546	18	77794358	77806397	34	5	150064	2.6626	0.0038765	RBFA
ENSG00000075213	7	83585093	84122040	1212	59	150064	2.6603	0.0039038	SEMA3A
ENSG00000140948	16	87439852	87525651	223	13	150064	2.6588	0.0039204	ZCCHC14
ENSG00000183807	6	117073363	117086886	30	7	150064	2.6578	0.0039323	FAM162B
ENSG00000197498	6	111303218	111349466	186	12	150064	2.6572	0.0039391	RPF2
ENSG00000257923	7	101458959	101927249	852	48	150064	2.657	0.0039425	CUX1
ENSG00000083535	13	73356197	73590591	440	24	150064	2.6566	0.0039465	PIBF1
ENSG00000089012	20	1609798	1638425	88	13	150064	2.6563	0.00395	SIRPG
ENSG00000182264	19	49244109	49250166	22	1	150064	2.6545	0.0039716	IZUMO1
ENSG00000159593	16	66836778	66907159	78	6	150064	2.6538	0.003979	NAE1
ENSG00000166260	17	53029263	53046146	45	4	150064	2.6534	0.0039839	COX11
ENSG00000268040	21	47347679	47352477	11	3	150064	2.6515	0.0040064	PRED62
ENSG00000248643	11	66384097	66413940	16	5	150064	2.6509	0.004014	RBM14-RBM4
ENSG00000172171	17	29224354	29233838	17	1	150064	2.6482	0.0040457	TEFM
ENSG00000146856	7	134671259	134832715	259	8	150064	2.6474	0.0040554	AGBL3
ENSG00000077063	7	117350705	117514193	209	27	150064	2.6473	0.0040564	CTTNBP2
ENSG00000127081	9	95607874	95640304	58	8	150064	2.6473	0.0040566	ZNF484
ENSG00000218739	2	37423631	37443336	23	7	150064	2.6468	0.0040632	CEBPZ-AS1
ENSG00000136379	15	80972025	81047962	177	22	150064	2.6453	0.0040805	ABHD17C
ENSG00000083223	9	88902648	88969369	69	5	150064	2.6451	0.004083	ZCCHC6
ENSG00000099999	22	30773835	30817760	94	15	150064	2.6449	0.0040856	RNF215
ENSG00000070190	4	100737990	100791311	143	17	150064	2.6446	0.0040896	DAPP1
ENSG00000122692	9	33041762	33076665	81	11	150064	2.6428	0.0041118	SMU1
ENSG00000119004	2	204103663	204163009	74	6	150064	2.6427	0.004112	CYP20A1
ENSG00000143786	1	224622362	224928251	566	30	150064	2.642	0.0041214	CNIH3
ENSG00000040731	5	24487209	24645087	386	21	150064	2.6417	0.0041245	CDH10
ENSG00000165072	9	72658497	72841886	385	15	150064	2.6417	0.004125	MAMDC2
ENSG00000164031	4	100817405	100867883	50	7	150064	2.6409	0.0041348	DNAJB14
ENSG00000163945	4	1341054	1381837	107	12	150064	2.6405	0.0041396	UVSSA
ENSG00000106829	9	82186688	82341658	198	22	150064	2.639	0.0041579	TLE4
ENSG00000108384	17	56769934	56811703	52	8	150064	2.6387	0.0041609	RAD51C
ENSG00000159723	16	67516474	67517716	3	1	150064	2.6376	0.0041745	AGRP
ENSG00000136866	9	115800660	115819039	15	5	150064	2.637	0.0041825	ZFP37
ENSG00000065485	3	122785909	122944074	365	32	150064	2.6368	0.0041851	PDIA5
ENSG00000122034	13	27998681	28009958	30	6	150064	2.6365	0.0041883	GTF3A
ENSG00000143153	1	169074935	169101960	58	8	150064	2.636	0.0041943	ATP1B1
ENSG00000115194	2	27476552	27498685	16	2	150064	2.6344	0.0042146	SLC30A3
ENSG00000133056	1	204391756	204463852	127	11	150064	2.6337	0.0042227	PIK3C2B
ENSG00000122756	9	34551430	34590121	83	14	150064	2.6332	0.0042287	CNTFR
ENSG00000110881	12	50451331	50477394	34	5	150064	2.6328	0.0042337	ASIC1
ENSG00000108278	17	34842473	34855154	13	4	150064	2.6322	0.0042418	ZNHIT3
ENSG00000133794	11	13298199	13408813	175	21	150064	2.6315	0.0042503	ARNTL
ENSG00000196155	16	67311413	67323402	10	3	150064	2.6313	0.0042531	PLEKHG4
ENSG00000163958	3	195924320	195938308	56	9	150064	2.6309	0.0042585	ZDHHC19
ENSG00000171914	15	62682725	63136830	786	82	150064	2.6308	0.0042586	TLN2
ENSG00000228474	2	27293340	27294641	1	1	150064	2.6297	0.004273	OST4
ENSG00000157827	2	153191751	153506348	724	52	150064	2.6297	0.0042732	FMNL2
ENSG00000139517	13	28120050	28194541	182	19	150064	2.6297	0.0042733	LNX2
ENSG00000171757	3	169511216	169530774	12	2	150064	2.6295	0.0042756	LRRC34
ENSG00000180998	14	53019866	53104431	131	15	150064	2.629	0.004282	GPR137C
ENSG00000154447	4	170015407	170192256	288	21	150064	2.6288	0.0042847	SH3RF1
ENSG00000259075	12	89913185	89920039	10	3	150064	2.6285	0.0042878	POC1B-GALNT4
ENSG00000257594	12	89913185	89920039	10	3	150064	2.6285	0.0042878	GALNT4
ENSG00000144218	2	100162323	100759201	876	43	150064	2.6284	0.0042899	AFF3
ENSG00000148843	10	105156405	105206049	54	10	150064	2.6258	0.0043217	PDCD11
ENSG00000198788	11	1074875	1104419	29	3	150064	2.6253	0.0043282	MUC2
ENSG00000183671	2	207040040	207082771	88	13	150064	2.6249	0.0043341	GPR1
ENSG00000129282	17	34958001	34965407	10	2	150064	2.6247	0.0043362	MRM1
ENSG00000162734	1	160175127	160185166	5	2	150064	2.6244	0.0043395	PEA15
ENSG00000102879	16	30194148	30200397	3	1	150064	2.6244	0.00434	CORO1A
ENSG00000110696	11	16634679	16778428	153	12	150064	2.6229	0.0043595	C11orf58
ENSG00000264116	18	73118967	73130995	26	6	150064	2.6224	0.0043657	RP11-321M21.3
ENSG00000184254	15	101417919	101456831	55	8	150064	2.6223	0.004367	ALDH1A3
ENSG00000258790	14	35591755	35786680	459	25	150064	2.6216	0.0043759	KIAA0391
ENSG00000073969	17	44668035	44834830	45	4	150064	2.6216	0.004376	NSF
ENSG00000137077	9	34709002	34710121	1	1	150064	2.621	0.004384	CCL21
ENSG00000166965	15	91498100	91506349	18	4	150064	2.6204	0.0043918	RCCD1
ENSG00000167377	16	71481500	71496998	23	7	150064	2.6191	0.0044082	ZNF23
ENSG00000267970	7	48887362	48891221	7	3	150064	2.6191	0.0044085	AC004899.1
ENSG00000136754	10	27035522	27150016	272	14	150064	2.6185	0.0044154	ABI1
ENSG00000273452	17	12626199	12661542	30	6	150064	2.6184	0.004417	AC005358.1
ENSG00000091844	6	153325594	153452384	318	16	150064	2.6177	0.0044264	RGS17
ENSG00000064932	19	1107636	1174282	42	5	150064	2.6161	0.0044471	SBNO2
ENSG00000109991	11	57105848	57138073	63	8	150064	2.6155	0.0044553	P2RX3
ENSG00000257446	19	12154620	12167127	17	1	150064	2.6147	0.0044655	ZNF878
ENSG00000111834	6	116937642	116954148	33	8	150064	2.6125	0.0044938	RSPH4A
ENSG00000228008	3	49941278	49954370	10	3	150064	2.6121	0.0044999	CTD-2330K9.3
ENSG00000139780	13	103338094	103346854	15	5	150064	2.6116	0.0045059	METTL21C
ENSG00000127328	12	70132461	70216984	175	18	150064	2.6112	0.0045106	RAB3IP
ENSG00000100479	14	50110273	50155140	74	3	150064	2.6094	0.0045345	POLE2
ENSG00000167074	22	41763337	41795330	48	4	150064	2.609	0.0045403	TEF
ENSG00000133488	22	30884900	30901698	46	7	150064	2.6088	0.0045424	SEC14L4
ENSG00000100802	14	23456110	23479375	20	4	150064	2.6088	0.0045426	C14orf93
ENSG00000113163	5	74664311	74807963	168	14	150064	2.6075	0.0045603	COL4A3BP
ENSG00000144711	3	12938719	13114617	273	35	150064	2.6067	0.0045708	IQSEC1
ENSG00000196911	6	117002350	117063029	63	7	150064	2.6065	0.0045732	KPNA5
ENSG00000131966	14	58666798	58701750	36	5	150064	2.6065	0.0045734	ACTR10
ENSG00000115286	19	1383526	1395583	11	1	150064	2.6064	0.004575	NDUFS7
ENSG00000185958	12	50720013	50790405	84	6	150064	2.6054	0.0045889	FAM186A
ENSG00000075975	3	12598513	12625212	54	9	150064	2.6051	0.0045919	MKRN2
ENSG00000166548	16	66541906	66586447	57	3	150064	2.6048	0.0045965	TK2
ENSG00000256797	12	10034088	10048432	24	5	150064	2.6036	0.0046128	KLRF2
ENSG00000151422	5	108083523	108532542	1156	41	150064	2.6001	0.00466	FER
ENSG00000243943	2	27805897	27858041	79	8	150064	2.5998	0.0046641	ZNF512
ENSG00000128285	22	41074754	41078818	4	1	150064	2.5996	0.0046671	MCHR1
ENSG00000078747	20	32951041	33099198	101	3	150064	2.5992	0.004672	ITCH
ENSG00000163960	3	196074533	196159345	67	6	150064	2.5989	0.0046756	UBXN7
ENSG00000107147	9	138594031	138684992	121	14	150064	2.5988	0.0046777	KCNT1
ENSG00000100122	22	26995242	27014052	40	7	150064	2.5985	0.0046811	CRYBB1
ENSG00000164924	8	101928753	101965616	62	5	150064	2.5985	0.0046812	YWHAZ
ENSG00000125166	16	58741035	58768261	75	9	150064	2.5984	0.004683	GOT2
ENSG00000163374	1	155629237	155658791	11	2	150064	2.5961	0.0047143	YY1AP1
ENSG00000154025	17	18853658	18925908	25	7	150064	2.5956	0.0047214	SLC5A10
ENSG00000254106	5	109218883	109220452	5	2	150064	2.5946	0.0047345	AC011366.3
ENSG00000101365	20	2639041	2644865	9	2	150064	2.5913	0.0047801	IDH3B
ENSG00000103404	16	23072727	23160591	146	9	150064	2.5905	0.0047914	USP31
ENSG00000031003	5	137273649	137387650	157	10	150064	2.5904	0.0047929	FAM13B
ENSG00000092036	14	23415437	23426370	14	2	150064	2.5896	0.0048038	HAUS4
ENSG00000081248	1	201008642	201081694	171	33	150064	2.5894	0.0048073	CACNA1S
ENSG00000168806	15	43619974	43622803	4	2	150064	2.5881	0.0048248	LCMT2
ENSG00000104055	15	43524793	43559055	37	4	150064	2.5877	0.0048309	TGM5
ENSG00000093000	22	45559722	45583896	66	6	150064	2.5876	0.0048317	NUP50
ENSG00000140522	15	89753100	89764982	20	3	150064	2.5873	0.004836	RLBP1
ENSG00000185565	3	115521235	117716095	4401	244	150064	2.587	0.0048409	LSAMP
ENSG00000185432	12	51317255	51326300	6	2	150064	2.587	0.0048409	METTL7A
ENSG00000132911	5	151771093	151812929	115	4	150064	2.5866	0.0048458	NMUR2
ENSG00000123505	6	111195973	111216916	51	8	150064	2.5866	0.0048471	AMD1
ENSG00000143595	1	154293566	154297801	8	2	150064	2.5856	0.004861	AQP10
ENSG00000078237	12	4430371	4462338	71	10	150064	2.5852	0.0048657	C12orf5
ENSG00000114248	3	169556967	169587718	49	6	150064	2.585	0.0048685	LRRC31
ENSG00000171812	1	36560837	36590821	31	5	150064	2.5828	0.0048998	COL8A2
ENSG00000042493	2	85621871	85645555	73	14	150064	2.582	0.0049122	CAPG
ENSG00000198948	4	170907748	170954182	91	13	150064	2.5819	0.0049136	MFAP3L
ENSG00000151917	6	56819773	56892140	99	6	150064	2.5809	0.0049273	BEND6
ENSG00000122783	7	134777115	134855547	153	8	150064	2.5808	0.0049292	C7orf49
ENSG00000047662	4	17630929	17783135	268	8	150064	2.5803	0.0049357	FAM184B
ENSG00000130382	19	6212966	6279959	125	9	150064	2.5803	0.0049359	MLLT1
ENSG00000262730	17	7829249	7833940	9	2	150064	2.5802	0.0049367	RP11-1099M24.7
ENSG00000173166	2	204259068	204400133	120	11	150064	2.5792	0.0049518	RAPH1
ENSG00000145216	4	54243810	55161439	1816	109	150064	2.579	0.0049544	FIP1L1
ENSG00000243927	21	35445524	35515334	59	4	150064	2.5787	0.0049593	MRPS6
ENSG00000121903	1	33938246	33962107	35	4	150064	2.5781	0.0049672	ZSCAN20
ENSG00000115306	2	54683422	54896812	474	25	150064	2.5769	0.004984	SPTBN1
ENSG00000100412	22	41865129	41924993	38	5	150064	2.5769	0.0049845	ACO2
ENSG00000120137	5	167975500	168006605	30	6	150064	2.576	0.0049979	PANK3
ENSG00000180370	3	196466728	196559518	206	19	150064	2.5756	0.0050039	PAK2
ENSG00000117118	1	17345217	17380665	95	9	150064	2.5752	0.0050093	SDHB
ENSG00000189233	8	27879481	27941388	113	21	150064	2.5745	0.0050192	NUGGC
ENSG00000103044	16	69139467	69152622	13	4	150064	2.5738	0.0050293	HAS3
ENSG00000136888	9	117350026	117360653	15	5	150064	2.5709	0.0050711	ATP6V1G1
ENSG00000164749	8	76320149	76479078	452	31	150064	2.5705	0.0050769	HNF4G
ENSG00000008256	7	6201407	6312275	143	12	150064	2.5705	0.0050772	CYTH3
ENSG00000086065	9	33264940	33281977	13	2	150064	2.5703	0.0050811	CHMP5
ENSG00000155034	7	5470966	5553429	175	19	150064	2.5697	0.0050892	FBXL18
ENSG00000169718	17	80015382	80023763	2	1	150064	2.5694	0.005094	DUS1L
ENSG00000138678	4	84457067	84527028	116	9	150064	2.5682	0.0051116	AGPAT9
ENSG00000133422	22	31321117	31364284	34	3	150064	2.5675	0.0051217	MORC2
ENSG00000182985	11	115039938	115375675	398	40	150064	2.5671	0.0051284	CADM1
ENSG00000164077	3	49946302	49967606	15	3	150064	2.5665	0.0051363	MON1A
ENSG00000104412	8	109455830	109499145	93	7	150064	2.5643	0.0051685	EMC2
ENSG00000079841	6	72596406	73112845	1040	39	150064	2.5642	0.0051705	RIMS1
ENSG00000125458	17	73126320	73127890	2	1	150064	2.5642	0.0051705	NT5C
ENSG00000181513	17	43209967	43221548	14	5	150064	2.563	0.0051887	ACBD4
ENSG00000185149	4	156129781	156138230	5	2	150064	2.5624	0.0051974	NPY2R
ENSG00000172264	20	13976015	16033842	4466	265	150064	2.5623	0.0051989	MACROD2
ENSG00000261611	16	71481503	71523214	51	11	150064	2.5623	0.0051992	AC010547.9
ENSG00000143549	1	154127784	154167124	41	6	150064	2.5612	0.0052158	TPM3
ENSG00000160305	21	47878812	47989926	321	22	150064	2.5607	0.0052227	DIP2A
ENSG00000146587	7	5085452	5109119	61	9	150064	2.5605	0.0052263	RBAK
ENSG00000163539	3	33537737	33759848	225	19	150064	2.5596	0.0052401	CLASP2
ENSG00000166340	11	6634000	6640692	4	2	150064	2.5576	0.0052702	TPP1
ENSG00000178206	2	132044330	132050127	1	1	150064	2.5562	0.005291	CYP4F31P
ENSG00000139946	14	56584532	56768244	439	12	150064	2.5559	0.005296	PELI2
ENSG00000170632	7	102715328	102740205	17	6	150064	2.5558	0.0052976	ARMC10
ENSG00000139436	12	110367607	110434194	106	12	150064	2.5547	0.0053146	GIT2
ENSG00000104897	19	2236520	2248678	18	4	150064	2.5545	0.0053167	SF3A2
ENSG00000114439	3	107241783	107530171	398	25	150064	2.5543	0.0053207	BBX
ENSG00000163633	4	87797358	87857354	97	10	150064	2.5542	0.0053218	C4orf36
ENSG00000150681	1	192127587	192154945	25	5	150064	2.554	0.0053246	RGS18
ENSG00000255872	9	37588410	38068684	917	40	150064	2.554	0.0053254	RP11-613M10.9
ENSG00000183570	21	47063608	47362368	492	19	150064	2.5526	0.0053457	PCBP3
ENSG00000131398	19	50815194	50836772	2	1	150064	2.5515	0.0053631	KCNC3
ENSG00000166831	15	65032091	65067786	49	5	150064	2.5506	0.005377	RBPMS2
ENSG00000166349	11	36532259	36614706	104	12	150064	2.5489	0.0054028	RAG1
ENSG00000128789	18	12658737	12725739	141	10	150064	2.5486	0.0054073	PSMG2
ENSG00000134077	3	9404526	9428475	38	5	150064	2.5474	0.0054258	THUMPD3
ENSG00000185274	7	70597155	71178585	1464	109	150064	2.5457	0.005453	WBSCR17
ENSG00000117592	1	173446405	173457946	11	2	150064	2.5454	0.0054569	PRDX6
ENSG00000168411	16	74655292	74700779	105	11	150064	2.545	0.0054645	RFWD3
ENSG00000173457	11	64011956	64014413	4	1	150064	2.5441	0.0054772	PPP1R14B
ENSG00000139116	12	39687030	39837192	169	14	150064	2.544	0.005479	KIF21A
ENSG00000173208	12	39943835	40013553	96	13	150064	2.5432	0.0054915	ABCD2
ENSG00000249861	19	40146534	40151287	3	1	150064	2.5429	0.005497	LGALS16
ENSG00000103642	15	63413999	63434260	40	5	150064	2.5424	0.0055053	LACTB
ENSG00000172116	2	87042462	87089047	52	5	150064	2.5423	0.0055056	CD8B
ENSG00000146966	7	140218220	140373793	215	16	150064	2.5423	0.0055063	DENND2A
ENSG00000125971	20	33104214	33128762	10	2	150064	2.5422	0.0055081	DYNLRB1
ENSG00000109466	4	166128770	166244308	192	15	150064	2.5419	0.0055133	KLHL2
ENSG00000198208	14	75370657	75390099	42	7	150064	2.5399	0.0055448	RPS6KL1
ENSG00000115053	2	232318242	232348352	64	9	150064	2.5389	0.0055608	NCL
ENSG00000171680	1	6526152	6580121	45	8	150064	2.5387	0.005563	PLEKHG5
ENSG00000186354	9	91605778	91611055	8	3	150064	2.5384	0.0055679	C9orf47
ENSG00000134571	11	47352957	47374253	24	6	150064	2.5378	0.0055772	MYBPC3
ENSG00000166167	10	103113820	103317078	307	11	150064	2.5367	0.0055954	BTRC
ENSG00000130287	19	19322782	19363042	57	6	150064	2.5362	0.0056023	NCAN
ENSG00000138081	2	48016455	48132932	191	15	150064	2.5361	0.0056043	FBXO11
ENSG00000176390	17	29096406	29151794	142	2	150064	2.5361	0.0056047	CRLF3
ENSG00000149554	11	125495036	125546150	90	12	150064	2.5347	0.0056277	CHEK1
ENSG00000188393	12	10051272	10084980	70	16	150064	2.5342	0.0056357	CLEC2A
ENSG00000061918	4	156680144	156728743	73	13	150064	2.5328	0.0056571	GUCY1B3
ENSG00000101624	18	12661832	12702776	86	9	150064	2.5327	0.0056596	CEP76
ENSG00000198722	9	35161999	35405335	239	17	150064	2.5322	0.0056671	UNC13B
ENSG00000132793	20	39969560	39989222	34	7	150064	2.5314	0.0056809	LPIN3
ENSG00000166984	6	167559902	167610401	40	6	150064	2.5312	0.0056842	TCP10L2
ENSG00000196776	3	107762145	107809872	55	10	150064	2.5306	0.0056934	CD47
ENSG00000151779	2	15307032	15701454	665	21	150064	2.53	0.0057032	NBAS
ENSG00000128652	2	177001340	177037830	57	8	150064	2.5294	0.0057128	HOXD3
ENSG00000117143	1	162531323	162569627	43	6	150064	2.528	0.005735	UAP1
ENSG00000141837	19	13317256	13734804	692	83	150064	2.5278	0.0057383	CACNA1A
ENSG00000203910	1	92683497	92711370	15	3	150064	2.5276	0.0057428	C1orf146
ENSG00000113732	5	172410760	172462448	56	11	150064	2.5274	0.0057457	ATP6V0E1
ENSG00000152104	1	214522039	214725792	549	50	150064	2.5268	0.005756	PTPN14
ENSG00000169860	3	152552736	152555841	3	1	150064	2.5266	0.0057581	P2RY1
ENSG00000178700	3	93766680	93782233	6	2	150064	2.5255	0.0057771	DHFRL1
ENSG00000060642	1	27113963	27124889	9	2	150064	2.5235	0.0058099	PIGV
ENSG00000206432	18	5882071	5895954	13	2	150064	2.5234	0.0058113	TMEM200C
ENSG00000112406	6	139456249	139501939	99	10	150064	2.5233	0.0058134	HECA
ENSG00000174483	11	66278077	66301098	33	3	150064	2.523	0.0058181	BBS1
ENSG00000160746	3	43396351	43733086	414	23	150064	2.5224	0.0058273	ANO10
ENSG00000153234	2	157180944	157198860	8	3	150064	2.522	0.0058351	NR4A2
ENSG00000213047	1	197473878	197744826	206	9	150064	2.5211	0.0058502	DENND1B
ENSG00000189042	19	37178514	37218603	68	6	150064	2.5201	0.0058657	ZNF567
ENSG00000237440	19	20718631	20748615	98	11	150064	2.5199	0.0058689	ZNF737
ENSG00000115204	2	27532360	27548547	8	3	150064	2.5195	0.0058758	MPV17
ENSG00000168818	4	4417469	4544073	205	13	150064	2.5191	0.0058834	STX18
ENSG00000272741	3	195975101	196045093	114	9	150064	2.519	0.005884	RP11-447L10.1
ENSG00000144645	3	31699382	32119072	840	81	150064	2.5183	0.0058958	OSBPL10
ENSG00000122482	1	91380859	91487829	127	8	150064	2.5182	0.0058981	ZNF644
ENSG00000182223	4	48492269	48496406	7	2	150064	2.5181	0.0059001	ZAR1
ENSG00000197430	10	98102973	98119092	41	7	150064	2.5179	0.0059034	OPALIN
ENSG00000172426	6	43612783	43640336	68	8	150064	2.5175	0.0059093	RSPH9
ENSG00000115875	2	38970741	38978636	4	1	150064	2.5162	0.0059318	SRSF7
ENSG00000128242	22	30950622	30970574	24	8	150064	2.5158	0.0059381	GAL3ST1
ENSG00000164815	7	103766788	103848495	166	13	150064	2.5156	0.0059422	ORC5
ENSG00000126603	16	4364762	4389598	6	2	150064	2.5152	0.0059481	GLIS2
ENSG00000184155	1	159504793	159505842	2	1	150064	2.5151	0.0059506	OR10J5
ENSG00000171872	1	44584522	44600812	38	9	150064	2.5138	0.0059725	KLF17
ENSG00000132768	1	44435672	44439041	3	1	150064	2.5138	0.0059727	DPH2
ENSG00000006468	7	13930853	14031050	238	34	150064	2.5121	0.0060014	ETV1
ENSG00000152977	3	147111209	147228080	198	18	150064	2.5116	0.0060092	ZIC1
ENSG00000143771	1	224544552	224567161	21	2	150064	2.5115	0.0060102	CNIH4
ENSG00000111725	12	120105558	120119435	16	3	150064	2.5111	0.0060174	PRKAB1
ENSG00000018236	12	41086244	41466220	912	40	150064	2.5109	0.0060214	CNTN1
ENSG00000173918	17	77018896	77045870	49	4	150064	2.5103	0.0060314	C1QTNF1
ENSG00000005469	7	86974997	87029111	84	11	150064	2.5102	0.0060327	CROT
ENSG00000152348	5	81267844	81572676	323	25	150064	2.5102	0.0060338	ATG10
ENSG00000172339	1	95439963	95538501	184	19	150064	2.5097	0.0060412	ALG14
ENSG00000130702	20	60883011	60942368	162	15	150064	2.5095	0.006045	LAMA5
ENSG00000182141	19	21473962	21512227	76	7	150064	2.509	0.0060533	ZNF708
ENSG00000197653	12	124247042	124420753	306	25	150064	2.5081	0.0060692	DNAH10
ENSG00000010438	9	33750515	33799230	98	14	150064	2.5078	0.0060735	PRSS3
ENSG00000160752	1	155278539	155290457	8	1	150064	2.5078	0.0060736	FDPS
ENSG00000107130	9	132934857	132999583	135	17	150064	2.5057	0.00611	NCS1
ENSG00000111696	12	104164231	104234975	239	18	150064	2.5055	0.0061138	NT5DC3
ENSG00000104969	19	2754712	2783369	42	1	150064	2.5048	0.0061264	SGTA
ENSG00000090686	1	22004791	22110099	229	23	150064	2.5028	0.0061599	USP48
ENSG00000170525	10	6186881	6277495	77	15	150064	2.5028	0.0061599	PFKFB3
ENSG00000198513	14	50999227	51099786	116	11	150064	2.5017	0.0061804	ATL1
ENSG00000197110	19	39734246	39735646	1	1	150064	2.5016	0.006182	IFNL3
ENSG00000198743	21	35445870	35478559	23	3	150064	2.5013	0.0061872	SLC5A3
ENSG00000272962	21	35445870	35478561	23	3	150064	2.5013	0.0061872	SLC5A3
ENSG00000123607	2	166713985	166810353	135	14	150064	2.5013	0.0061876	TTC21B
ENSG00000102683	13	23755091	23899304	738	57	150064	2.497	0.0062617	SGCG
ENSG00000147419	8	27590835	27630170	109	8	150064	2.4967	0.0062681	CCDC25
ENSG00000102962	16	57392684	57400102	21	5	150064	2.4964	0.0062726	CCL22
ENSG00000119397	9	123837141	123939888	176	15	150064	2.4962	0.0062772	CNTRL
ENSG00000118960	2	20760208	20850849	289	28	150064	2.496	0.0062803	HS1BP3
ENSG00000116539	1	155305059	155532598	78	5	150064	2.4949	0.0062988	ASH1L
ENSG00000256349	11	66276550	66301084	35	3	150064	2.493	0.0063339	CTD-3074O7.11
ENSG00000115073	2	98272431	98280570	10	3	150064	2.4924	0.0063433	ACTR1B
ENSG00000124253	20	56136136	56141513	18	6	150064	2.4915	0.0063596	PCK1
ENSG00000033627	17	40610862	40674629	45	7	150064	2.4905	0.0063773	ATP6V0A1
ENSG00000125888	20	17674317	17716516	123	15	150064	2.49	0.0063876	BANF2
ENSG00000104835	19	39405906	39440495	66	7	150064	2.4896	0.0063942	SARS2
ENSG00000269547	19	39406044	39440495	66	7	150064	2.4896	0.0063942	CTC-360G5.8
ENSG00000138080	2	27301435	27309271	2	1	150064	2.4893	0.0064001	EMILIN1
ENSG00000214248	19	7963689	7968427	1	1	150064	2.4873	0.006436	AC010336.1
ENSG00000119121	9	77337411	77503010	184	25	150064	2.4872	0.0064368	TRPM6
ENSG00000131153	16	85709804	85723679	21	3	150064	2.4867	0.0064466	GINS2
ENSG00000214706	3	50325163	50330349	1	1	150064	2.4867	0.006447	IFRD2
ENSG00000109911	11	31531297	31805546	226	7	150064	2.4867	0.0064476	ELP4
ENSG00000147485	8	52232138	52722005	1193	48	150064	2.4856	0.0064669	PXDNL
ENSG00000136237	7	22157856	22396763	580	46	150064	2.4843	0.0064898	RAPGEF5
ENSG00000168621	5	37812779	37839788	65	14	150064	2.4828	0.0065177	GDNF
ENSG00000022355	5	161274197	161326975	100	11	150064	2.4825	0.0065232	GABRA1
ENSG00000171105	19	7112266	7294045	359	32	150064	2.4818	0.0065358	INSR
ENSG00000050628	1	71318036	71513491	449	37	150064	2.4811	0.0065492	PTGER3
ENSG00000143612	1	154179182	154193104	12	3	150064	2.4805	0.0065592	C1orf43
ENSG00000119396	9	123940415	123985292	72	12	150064	2.48	0.0065696	RAB14
ENSG00000100614	14	60712470	60765805	65	5	150064	2.4795	0.0065775	PPM1A
ENSG00000155016	4	108852525	108874613	53	6	150064	2.4784	0.0065995	CYP2U1
ENSG00000168310	4	185308867	185395734	170	40	150064	2.4783	0.0066012	IRF2
ENSG00000143079	1	112938803	113006078	111	3	150064	2.4781	0.0066046	CTTNBP2NL
ENSG00000198728	10	103867317	103880210	11	4	150064	2.4779	0.0066081	LDB1
ENSG00000135845	1	172339329	172413230	130	18	150064	2.4771	0.0066228	PIGC
ENSG00000106025	7	120427376	120498456	77	9	150064	2.4768	0.0066279	TSPAN12
ENSG00000162434	1	65298912	65432187	275	21	150064	2.4762	0.0066386	JAK1
ENSG00000141580	17	80572438	80606429	65	10	150064	2.4758	0.0066471	WDR45B
ENSG00000249590	22	30805244	30824977	36	10	150064	2.4756	0.0066499	RP4-539M6.19
ENSG00000164600	7	31377075	31380508	4	2	150064	2.4755	0.0066523	NEUROD6
ENSG00000153046	6	4706393	4955785	404	41	150064	2.4753	0.006656	CDYL
ENSG00000167286	11	118209669	118213459	4	2	150064	2.4751	0.0066598	CD3D
ENSG00000067208	1	92974253	93257961	427	11	150064	2.4751	0.0066606	EVI5
ENSG00000167664	19	4292229	4302428	1	1	150064	2.4743	0.006674	TMIGD2
ENSG00000215305	20	2821349	2847378	65	7	150064	2.4741	0.0066785	VPS16
ENSG00000250588	3	158680024	159615155	1289	72	150064	2.4737	0.006687	IQCJ-SCHIP1
ENSG00000175497	2	115199876	116603328	2413	102	150064	2.4728	0.0067027	DPP10
ENSG00000140848	16	57126449	57181878	130	27	150064	2.4715	0.0067272	CPNE2
ENSG00000122257	16	24549014	24584184	59	6	150064	2.4713	0.0067308	RBBP6
ENSG00000204442	13	107820883	108519083	1700	170	150064	2.4705	0.0067471	FAM155A
ENSG00000205111	2	39402787	39456729	78	5	150064	2.4704	0.0067476	CDKL4
ENSG00000197520	1	222910549	222924147	7	2	150064	2.4701	0.0067543	FAM177B
ENSG00000172845	2	174771187	174830430	130	15	150064	2.4693	0.0067688	SP3
ENSG00000205221	2	36923833	37041935	283	40	150064	2.4691	0.006772	VIT
ENSG00000099250	10	33466420	33625190	445	48	150064	2.4687	0.0067799	NRP1
ENSG00000249853	6	114376750	114664209	393	42	150064	2.4681	0.0067909	HS3ST5
ENSG00000162384	1	53679771	53686289	8	2	150064	2.4672	0.0068083	C1orf123
ENSG00000066336	11	47376411	47400127	42	5	150064	2.4668	0.0068168	SPI1
ENSG00000143772	1	226819391	226927024	121	16	150064	2.4661	0.0068292	ITPKB
ENSG00000128918	15	58245622	58790065	1332	102	150064	2.4655	0.0068409	ALDH1A2
ENSG00000104731	16	87730091	87799598	245	22	150064	2.4646	0.0068574	KLHDC4
ENSG00000176340	11	63742079	63744015	2	1	150064	2.4638	0.0068737	COX8A
ENSG00000158525	7	129984630	130008571	69	10	150064	2.4635	0.0068788	CPA5
ENSG00000122375	10	88414314	88426605	41	10	150064	2.4632	0.0068843	OPN4
ENSG00000214106	7	154720208	154741618	34	3	150064	2.4632	0.0068849	PAXIP1-AS2
ENSG00000223572	15	43985084	43991420	4	1	150064	2.4628	0.0068923	CKMT1A
ENSG00000164332	5	158690089	158713044	26	5	150064	2.4622	0.006905	UBLCP1
ENSG00000137413	6	42018251	42055199	98	18	150064	2.4621	0.0069065	TAF8
ENSG00000048740	10	11047259	11378674	832	72	150064	2.4621	0.0069072	CELF2
ENSG00000169019	4	47452885	47465736	19	4	150064	2.4619	0.0069103	COMMD8
[truncated: 15,675 more rows]

## Sheet: Table S6 - MAGMA_Bipolar
GENE	CHR	START	STOP	NSNPS	NPARAM	N	ZSTAT	P	SYMBOL
ENSG00000145687	5	80708840	81047616	495	31	41653	5.12	1.528e-07	SSBP2			Note: Bonferroni corrected for 17,538 genes tested
ENSG00000187664	19	19366450	19373605	9	1	41653	5.0791	1.8961e-07	HAPLN4
ENSG00000204767	5	169291268	169407744	221	42	41653	5.0776	1.9116e-07	FAM196B
ENSG00000168016	3	36868311	36986548	167	12	41653	5.0341	2.4006e-07	TRANK1
ENSG00000151067	12	2079952	2802108	1250	114	41653	5.0168	2.6264e-07	CACNA1C
ENSG00000172264	20	13976015	16033842	4334	257	41653	5.014	2.6655e-07	MACROD2
ENSG00000148700	10	111756126	111895323	100	8	41653	4.9901	3.0173e-07	ADD3
ENSG00000129351	19	10764937	10803093	32	3	41653	4.9734	3.2899e-07	ILF3
ENSG00000166716	15	85291866	85349659	88	12	41653	4.8809	5.2794e-07	ZNF592
ENSG00000160161	19	19649057	19657468	13	1	41653	4.8658	5.7002e-07	CILP2
ENSG00000185104	1	50905150	51425935	470	19	41653	4.8609	5.8413e-07	FAF1
ENSG00000186010	19	19626545	19644285	25	2	41653	4.8535	6.0644e-07	NDUFA13
ENSG00000258674	19	19627036	19646885	26	2	41653	4.8402	6.4848e-07	CTC-260F20.3
ENSG00000250067	19	19627036	19648390	27	2	41653	4.8399	6.4959e-07	YJEFN3
ENSG00000108924	17	53342373	53402426	82	16	41653	4.8266	6.9431e-07	HLF
ENSG00000134824	11	61560452	61634826	113	12	41653	4.8013	7.8836e-07	FADS2
ENSG00000071242	6	166822852	167319939	1102	100	41653	4.7628	9.5473e-07	RPS6KA2
ENSG00000213996	19	19375173	19384200	14	3	41653	4.7199	1.1798e-06	TM6SF2
ENSG00000172404	22	41255553	41258130	1	1	41653	4.7041	1.275e-06	DNAJB7
ENSG00000065609	6	84262599	84419410	201	18	41653	4.6621	1.565e-06	SNAP91
ENSG00000178093	19	19623227	19626838	4	1	41653	4.6159	1.9565e-06	TSSK6
ENSG00000090263	7	140705854	140715028	12	3	41653	4.6042	2.0704e-06	MRPS33
ENSG00000197696	15	85198360	85201794	7	3	41653	4.5664	2.4808e-06	NMB
ENSG00000124232	20	43935491	43945803	14	3	41653	4.5594	2.5645e-06	RBPJL
ENSG00000123080	1	51426417	51440305	8	2	41653	4.5578	2.585e-06	CDKN2C
ENSG00000158805	16	89786808	89807311	62	8	41653	4.5444	2.7552e-06	ZNF276
ENSG00000134516	5	169064251	169510386	1055	86	41653	4.5413	2.7953e-06	DOCK2
ENSG00000140612	15	85212775	85259947	58	9	41653	4.5139	3.1821e-06	SEC11A
ENSG00000185674	2	99858709	99871745	16	5	41653	4.5138	3.1834e-06	LYG2
ENSG00000204060	1	41827594	41849262	43	8	41653	4.4988	3.4169e-06	FOXO6
ENSG00000075399	16	89773542	89787394	13	3	41653	4.4945	3.4866e-06	VPS9D1
ENSG00000188580	6	124125286	125146803	1744	144	41653	4.4776	3.7748e-06	NKAIN2
ENSG00000134825	11	61535973	61560274	19	3	41653	4.4726	3.863e-06	TMEM258
ENSG00000055955	3	52846991	52865495	25	3	41653	4.4635	4.0325e-06	ITIH4
ENSG00000243696	3	52847298	52869745	37	4	41653	4.4485	4.3227e-06	RP5-966M1.6
ENSG00000214706	3	50325163	50330349	1	1	41653	4.4399	4.501e-06	IFRD2
ENSG00000158747	1	19967048	19984945	32	9	41653	4.4105	5.1557e-06	NBL1
ENSG00000092200	14	21756098	21819460	118	14	41653	4.4096	5.1783e-06	RPGRIP1
ENSG00000124920	11	61520114	61555990	33	7	41653	4.4052	5.2832e-06	MYRF
ENSG00000163125	1	150335567	150449042	245	12	41653	4.3978	5.4674e-06	RPRD2
ENSG00000204991	16	89884587	89937727	110	10	41653	4.3951	5.5363e-06	SPIRE2
ENSG00000198010	8	1449532	1656642	567	27	41653	4.3711	6.1814e-06	DLGAP2
ENSG00000023902	1	150121373	150136916	13	1	41653	4.3637	6.3945e-06	PLEKHO1
ENSG00000077782	8	38268656	38326352	45	8	41653	4.3613	6.4645e-06	FGFR1
ENSG00000125319	17	42219274	42239844	17	3	41653	4.3565	6.6083e-06	C17orf53
ENSG00000203876	10	111701029	111713649	15	1	41653	4.354	6.6845e-06	RP11-451M19.3
ENSG00000135945	2	100016938	100106497	136	9	41653	4.3348	7.2948e-06	REV1
ENSG00000160285	21	47608055	47648738	101	12	41653	4.306	8.3119e-06	LSS
ENSG00000148219	9	119187504	120177348	2203	130	41653	4.2888	8.981e-06	ASTN2
ENSG00000136631	1	150039369	150117505	63	1	41653	4.2826	9.2347e-06	VPS45
ENSG00000272573	3	52867130	52869235	5	2	41653	4.2659	9.953e-06	MUSTN1
ENSG00000248592	3	52867137	52931578	99	7	41653	4.2564	1.0389e-05	TMEM110-MUSTN1
ENSG00000100034	22	22273793	22307209	69	9	41653	4.2467	1.0848e-05	PPM1F
ENSG00000162267	3	52828784	52843025	13	3	41653	4.2403	1.1162e-05	ITIH3
ENSG00000100030	22	22108789	22221970	194	17	41653	4.2383	1.1263e-05	MAPK1
ENSG00000213533	3	52870235	52931612	92	7	41653	4.2181	1.2321e-05	TMEM110
ENSG00000163938	3	52715172	52728508	17	2	41653	4.1971	1.3515e-05	GNL3
ENSG00000108312	17	42282401	42298994	14	3	41653	4.1831	1.438e-05	UBTF
ENSG00000127152	14	99635624	99737861	135	18	41653	4.1777	1.4724e-05	BCL11B
ENSG00000165046	8	38243725	38267045	16	2	41653	4.1664	1.547e-05	LETM2
ENSG00000160305	21	47878812	47989926	309	21	41653	4.1563	1.6175e-05	DIP2A
ENSG00000008838	17	38175350	38217468	63	6	41653	4.1509	1.6559e-05	MED24
ENSG00000183454	16	9852376	10276611	1253	42	41653	4.1492	1.6684e-05	GRIN2A
ENSG00000167491	19	19496635	19619740	120	7	41653	4.1408	1.7308e-05	GATAD2A
ENSG00000187741	16	89803957	89883065	300	10	41653	4.1399	1.7377e-05	FANCA
ENSG00000125844	20	17594323	17662940	96	17	41653	4.1381	1.7509e-05	RRBP1
ENSG00000196776	3	107762145	107809872	52	9	41653	4.1314	1.8028e-05	CD47
ENSG00000176371	15	85144217	85171027	32	7	41653	4.1219	1.8788e-05	ZSCAN2
ENSG00000214397	15	100255908	100258029	5	2	41653	4.1102	1.9762e-05	DKFZP779J2370
ENSG00000158417	2	99953816	100017789	86	8	41653	4.1095	1.9823e-05	EIF5B
ENSG00000131018	6	152442819	152958936	1182	91	41653	4.0932	2.1273e-05	SYNE1
ENSG00000178591	20	67891	77735	3	2	41653	4.0713	2.3378e-05	DEFB125
ENSG00000175121	20	43738093	43743813	12	3	41653	4.0637	2.4155e-05	WFDC5
ENSG00000163807	3	44779153	44803154	17	5	41653	4.0632	2.4201e-05	KIAA1143
ENSG00000075035	12	108523248	108644314	207	20	41653	4.0562	2.4938e-05	WSCD2
ENSG00000105928	7	24737972	24809244	200	20	41653	4.0545	2.5125e-05	DFNA5
ENSG00000177082	15	85185999	85197574	21	4	41653	4.0511	2.5493e-05	WDR73
ENSG00000124157	20	43849941	43853099	6	2	41653	4.0496	2.565e-05	SEMG2
ENSG00000163808	3	44803209	44914868	69	7	41653	4.0431	2.6376e-05	KIF15
ENSG00000168591	17	42264338	42269099	7	2	41653	4.0426	2.6434e-05	TMUB2
ENSG00000016864	3	52728505	52740048	9	2	41653	4.0315	2.7713e-05	GLT8D1
ENSG00000175115	11	65837834	66012218	203	13	41653	4.0229	2.874e-05	PACS1
ENSG00000147548	8	38127215	38239790	63	2	41653	4.0199	2.9114e-05	WHSC1L1
ENSG00000143374	1	150459887	150480078	43	5	41653	4.0189	2.9233e-05	TARS2
ENSG00000175324	8	38020839	38034248	12	2	41653	4.0159	2.9605e-05	LSM1
ENSG00000186446	3	44771088	44778575	7	2	41653	4.0155	2.9664e-05	ZNF501
ENSG00000196653	3	44754135	44765323	10	4	41653	4.0133	2.9939e-05	ZNF502
ENSG00000085788	8	38082736	38133076	21	1	41653	4.0095	3.0428e-05	DDHD2
ENSG00000174080	11	66330934	66336312	12	3	41653	4.0024	3.1356e-05	CTSF
ENSG00000147535	8	38120648	38126761	2	1	41653	3.9977	3.1977e-05	PPAPDC1B
ENSG00000019485	11	45115564	45247734	206	23	41653	3.9974	3.2023e-05	PRDM11
ENSG00000205334	2	27928653	27938599	10	3	41653	3.992	3.2762e-05	AC074091.13
ENSG00000100372	22	41165634	41215403	35	2	41653	3.9906	3.295e-05	SLC25A17
ENSG00000149485	11	61567099	61596790	25	2	41653	3.9869	3.3465e-05	FADS1
ENSG00000011260	17	49337889	49375297	66	8	41653	3.9828	3.4051e-05	UTP18
ENSG00000160284	21	47581062	47604390	117	10	41653	3.9727	3.5531e-05	SPATC1L
ENSG00000105705	19	19386827	19431653	61	6	41653	3.9697	3.598e-05	SUGP1
ENSG00000129933	19	19431490	19469563	49	5	41653	3.9598	3.7504e-05	MAU2
ENSG00000160299	21	47744036	47865682	369	20	41653	3.9576	3.7859e-05	PCNT
ENSG00000124102	20	43803517	43805185	8	1	41653	3.9567	3.7991e-05	PI3
ENSG00000163939	3	52579368	52719933	214	8	41653	3.946	3.9728e-05	PBRM1
ENSG00000089639	19	19740285	19754476	10	3	41653	3.9307	4.2354e-05	GMIP
ENSG00000129353	19	10713133	10755235	70	6	41653	3.927	4.2998e-05	SLC44A2
ENSG00000011258	17	49254786	49337524	125	9	41653	3.9258	4.3216e-05	MBTD1
ENSG00000117360	1	150293925	150325671	66	7	41653	3.9207	4.414e-05	PRPF3
ENSG00000241962	2	99757948	99939204	255	13	41653	3.9081	4.6519e-05	C2orf15
ENSG00000213339	19	10812106	10824113	17	3	41653	3.9021	4.7681e-05	QTRT1
ENSG00000243147	2	27994584	28210954	203	9	41653	3.8967	4.8763e-05	MRPL33
ENSG00000115514	2	99935445	99957165	28	4	41653	3.8931	4.9485e-05	TXNDC9
ENSG00000002822	7	1855429	2272878	1256	23	41653	3.8903	5.0064e-05	MAD1L1
ENSG00000175779	15	38988799	38992239	14	3	41653	3.8848	5.1216e-05	C15orf53
ENSG00000004939	17	42325753	42345509	14	4	41653	3.8704	5.4335e-05	SLC4A1
ENSG00000173992	11	66360292	66373490	8	2	41653	3.8698	5.4464e-05	CCS
ENSG00000105717	19	19672522	19729725	59	8	41653	3.8697	5.4492e-05	PBX4
ENSG00000124233	20	43835638	43838413	3	1	41653	3.8647	5.5603e-05	SEMG1
ENSG00000173914	11	66432469	66445392	9	3	41653	3.8634	5.5917e-05	RBM4B
ENSG00000163935	3	52937588	53080766	212	14	41653	3.8568	5.7444e-05	SFMBT1
ENSG00000117859	1	52042851	52254889	90	9	41653	3.8541	5.8085e-05	OSBPL9
ENSG00000101460	20	33134658	33148149	12	2	41653	3.849	5.9291e-05	MAP1LC3A
ENSG00000101109	20	43595115	43708600	144	8	41653	3.8464	5.9927e-05	STK4
ENSG00000167914	17	38119226	38134019	30	5	41653	3.8418	6.1078e-05	GSDMA
ENSG00000114988	2	97371666	97405801	29	4	41653	3.8293	6.4257e-05	LMAN2L
ENSG00000055957	3	52811603	52826078	22	3	41653	3.8278	6.4644e-05	ITIH1
ENSG00000132613	16	70695107	70719969	23	3	41653	3.8232	6.586e-05	MTSS1L
ENSG00000154229	17	64298754	64806861	1252	95	41653	3.8222	6.613e-05	PRKCA
ENSG00000008196	6	50786436	50815326	50	10	41653	3.8219	6.6213e-05	TFAP2B
ENSG00000103653	15	75074398	75095539	23	5	41653	3.8209	6.6486e-05	CSK
ENSG00000171174	2	28004231	28113965	118	6	41653	3.8142	6.8312e-05	RBKS
ENSG00000156735	8	38034051	38070819	36	1	41653	3.8056	7.0727e-05	BAG4
ENSG00000189332	11	18230685	18236109	6	2	41653	3.785	7.6858e-05	RP11-113D6.10
ENSG00000093167	3	37094117	37225180	163	7	41653	3.7785	7.8881e-05	LRRFIP2
ENSG00000016391	3	53846362	53880417	58	11	41653	3.7784	7.8927e-05	CHDH
ENSG00000173898	11	66452719	66496697	14	4	41653	3.7772	7.9291e-05	SPTBN2
ENSG00000114904	3	52744800	52804965	85	6	41653	3.7745	8.0171e-05	NEK4
ENSG00000168273	3	52568029	52613253	67	6	41653	3.7727	8.0734e-05	SMIM4
ENSG00000137204	6	43263432	43273276	10	3	41653	3.768	8.2285e-05	SLC22A7
ENSG00000105810	7	92234235	92465908	161	18	41653	3.7663	8.2835e-05	CDK6
ENSG00000105726	19	19756007	19774502	28	5	41653	3.7481	8.9078e-05	ATP13A1
ENSG00000175161	3	85008132	86123579	1984	43	41653	3.7472	8.9409e-05	CADM2
ENSG00000076242	3	37034823	37107380	99	6	41653	3.7445	9.0384e-05	MLH1
ENSG00000108039	10	111624524	111683311	65	7	41653	3.7346	9.4008e-05	XPNPEP1
ENSG00000173715	11	66511922	66610987	45	7	41653	3.7287	9.6223e-05	C11orf80
ENSG00000158019	2	28112808	28561768	681	38	41653	3.7272	9.681e-05	BRE
ENSG00000171574	19	58912871	58929694	51	4	41653	3.7258	9.7345e-05	ZNF584
ENSG00000158748	1	19991780	20006055	17	3	41653	3.7258	9.7351e-05	HTR6
ENSG00000161664	17	42247815	42256451	11	2	41653	3.7239	9.81e-05	ASB16
ENSG00000130703	20	60813580	60871268	114	10	41653	3.7095	0.00010384	OSBPL2
ENSG00000114902	3	52738971	52742182	2	1	41653	3.7078	0.00010452	SPCS1
ENSG00000268656	2	27998851	28009186	4	1	41653	3.6918	0.00011133	AC110084.1
ENSG00000178342	18	77623668	77660184	100	11	41653	3.6872	0.00011338	KCNG2
ENSG00000182791	11	66357640	66360554	1	1	41653	3.6871	0.0001134	CCDC87
ENSG00000128285	22	41074754	41078818	4	1	41653	3.6871	0.00011341	MCHR1
ENSG00000196141	2	201170604	201346986	299	33	41653	3.6863	0.00011375	SPATS2L
ENSG00000132334	10	129705325	129884119	410	64	41653	3.6769	0.00011803	PTPRE
ENSG00000185352	13	96743093	97485671	1253	56	41653	3.6769	0.00011805	HS6ST3
ENSG00000149930	16	29984962	30003582	14	2	41653	3.6707	0.00012094	TAOK2
ENSG00000136111	13	75858808	76056250	335	45	41653	3.6601	0.00012605	TBC1D4
ENSG00000259040	6	7881755	8064597	542	40	41653	3.6592	0.00012648	BLOC1S5-TXNDC5
ENSG00000171467	6	43274872	43337216	56	7	41653	3.6589	0.00012666	ZNF318
ENSG00000165995	10	18429606	18830798	1125	91	41653	3.6563	0.00012792	CACNB2
ENSG00000145248	4	48485360	48491213	9	2	41653	3.6527	0.00012973	SLC10A4
ENSG00000144214	2	99900701	99921205	22	4	41653	3.6473	0.00013253	LYG1
ENSG00000170035	2	181831975	181941312	279	10	41653	3.6306	0.00014138	UBE2E3
ENSG00000149932	16	29952206	29984373	25	2	41653	3.6248	0.00014458	TMEM219
ENSG00000198646	20	33284722	33413452	122	8	41653	3.6248	0.00014461	NCOA6
ENSG00000214921	17	42325758	42327236	2	1	41653	3.6155	0.0001499	AC003102.1
ENSG00000111405	12	48103517	48119350	32	7	41653	3.6136	0.00015098	ENDOU
ENSG00000144868	3	132757235	133116636	831	40	41653	3.6103	0.00015293	TMEM108
ENSG00000083807	19	58990879	59023780	46	6	41653	3.6041	0.00015665	SLC27A5
ENSG00000015413	16	89679716	89704839	16	3	41653	3.604	0.00015666	DPEP1
ENSG00000134215	1	108113782	108507766	902	69	41653	3.6034	0.00015703	VAV3
ENSG00000119574	19	59024897	59050278	15	4	41653	3.6011	0.00015845	ZBTB45
ENSG00000167548	12	49412758	49453557	26	5	41653	3.5908	0.00016482	KMT2D
ENSG00000174943	16	29916333	29938356	15	2	41653	3.59	0.00016534	KCTD13
ENSG00000156471	8	97273943	97349223	96	10	41653	3.5868	0.0001674	PTDSS1
ENSG00000139915	14	47308826	48144157	1842	67	41653	3.5861	0.00016786	MDGA2
ENSG00000178074	2	200775979	200820658	66	10	41653	3.5799	0.00017186	C2orf69
ENSG00000089053	12	121746048	121837699	65	9	41653	3.577	0.00017377	ANAPC5
ENSG00000026559	20	49620193	49639666	21	3	41653	3.5739	0.00017585	KCNG1
ENSG00000272781	14	47311134	48143999	1838	67	41653	3.5731	0.00017641	MDGA2
ENSG00000196236	22	41253081	41363838	36	4	41653	3.5727	0.00017668	XPNPEP3
ENSG00000168496	11	61560109	61564716	3	2	41653	3.5646	0.00018221	FEN1
ENSG00000154945	17	48770551	48785285	14	4	41653	3.5608	0.00018489	ANKRD40
ENSG00000109956	11	134248398	134281812	82	5	41653	3.5603	0.00018521	B3GAT1
ENSG00000233438	2	27760253	27790011	38	5	41653	3.5557	0.00018846	AC109829.1
ENSG00000146963	7	139025105	139108198	173	4	41653	3.5514	0.00019159	C7orf55-LUC7L2
ENSG00000124159	20	43922085	43937169	40	6	41653	3.5511	0.00019182	MATN4
ENSG00000269955	7	139026106	139107345	170	4	41653	3.5472	0.00019465	LUC7L2
ENSG00000125971	20	33104214	33128762	11	2	41653	3.542	0.00019857	DYNLRB1
ENSG00000132792	20	36322408	36500531	201	14	41653	3.5395	0.00020047	CTNNBL1
ENSG00000129347	19	10663761	10676713	38	6	41653	3.5384	0.00020127	KRI1
ENSG00000166006	12	75433857	75603648	321	25	41653	3.5383	0.00020132	KCNC2
ENSG00000177311	3	141043055	141168634	179	20	41653	3.5368	0.00020247	ZBTB38
ENSG00000075884	2	143848931	144525921	1011	59	41653	3.5308	0.00020713	ARHGAP15
ENSG00000180901	17	73028670	73061984	72	10	41653	3.5283	0.00020914	KCTD2
ENSG00000136383	15	85359911	85416713	112	20	41653	3.5278	0.00020949	ALPK3
ENSG00000160294	21	47655047	47706211	120	15	41653	3.5247	0.00021202	MCM3AP
ENSG00000131408	19	50832910	50886239	61	4	41653	3.5235	0.00021293	NR1H2
ENSG00000173366	3	52255097	52265206	6	2	41653	3.5143	0.00022047	TLR9
ENSG00000158445	20	47980414	48099184	315	32	41653	3.5089	0.00022501	KCNB1
ENSG00000131165	16	89710839	89724253	26	4	41653	3.5053	0.00022806	CHMP1A
ENSG00000100678	14	70510934	70655787	441	36	41653	3.496	0.00023615	SLC8A3
ENSG00000186350	9	137208944	137332431	173	14	41653	3.4959	0.00023622	RXRA
ENSG00000183060	15	100255902	100273766	31	6	41653	3.4923	0.00023948	LYSMD4
ENSG00000126351	17	38214543	38250120	24	4	41653	3.4882	0.00024312	THRA
ENSG00000167863	17	73034958	73043080	13	3	41653	3.4882	0.00024316	ATP5H
ENSG00000087152	17	42269173	42277481	3	2	41653	3.484	0.00024696	ATXN7L3
ENSG00000152214	18	40323192	40695657	583	40	41653	3.478	0.00025255	RIT2
ENSG00000114933	2	206858445	206951027	151	15	41653	3.4709	0.00025936	INO80D
ENSG00000137073	9	33921691	34048947	279	14	41653	3.47	0.00026022	UBAP2
ENSG00000167771	11	63678693	63684316	4	1	41653	3.4687	0.0002615	RCOR2
ENSG00000131067	20	33432523	33460663	34	5	41653	3.4685	0.00026165	GGT7
ENSG00000167523	16	89724210	89737680	33	6	41653	3.4682	0.00026198	SPATA33
ENSG00000072518	11	63606400	63678491	74	5	41653	3.4678	0.00026233	MARK2
ENSG00000114279	3	191857184	192485553	985	77	41653	3.4654	0.0002647	FGF12
ENSG00000248643	11	66384097	66413940	16	5	41653	3.465	0.00026513	RBM14-RBM4
ENSG00000130734	19	10654571	10664094	20	6	41653	3.4648	0.00026528	ATG4D
ENSG00000151812	14	58030640	58448912	1247	72	41653	3.4547	0.00027544	SLC35F4
ENSG00000137825	15	41785591	41795747	11	2	41653	3.4533	0.00027689	ITPKA
ENSG00000157654	9	112542589	112934792	811	83	41653	3.4529	0.00027729	PALM2-AKAP2
ENSG00000241978	9	112542769	112934792	811	83	41653	3.4529	0.00027729	AKAP2
ENSG00000162972	2	200820040	200873263	71	12	41653	3.45	0.0002803	C2orf47
ENSG00000139842	13	113862552	113919399	76	1	41653	3.4482	0.00028215	CUL4A
ENSG00000183671	2	207040040	207082771	88	13	41653	3.448	0.00028241	GPR1
ENSG00000103037	16	58549383	58554431	10	3	41653	3.4453	0.00028524	SETD6
ENSG00000009307	1	115259534	115301297	55	7	41653	3.4422	0.00028848	CSDE1
ENSG00000108840	17	42154114	42201070	46	4	41653	3.4415	0.00028928	HDAC5
ENSG00000168754	2	97541620	97684175	221	18	41653	3.4366	0.00029457	FAM178B
ENSG00000099326	19	59073298	59084942	15	3	41653	3.4355	0.00029576	MZF1
ENSG00000173933	11	66384097	66434153	26	6	41653	3.4352	0.00029603	RBM4
ENSG00000167139	15	74165949	74181555	26	5	41653	3.431	0.00030069	TBC1D21
ENSG00000235878	21	47612391	47613673	4	2	41653	3.4273	0.0003048	AP001468.1
ENSG00000188612	17	73163408	73179078	12	3	41653	3.4224	0.00031033	SUMO2
ENSG00000142444	19	11039409	11044211	9	2	41653	3.4012	0.00033541	C19orf52
ENSG00000143369	1	150480538	150486265	10	3	41653	3.3977	0.00033982	ECM1
ENSG00000173599	11	66615704	66725847	150	16	41653	3.3923	0.00034652	PC
ENSG00000259900	16	69369179	69385633	26	6	41653	3.3902	0.00034915	RP11-343C2.7
ENSG00000154678	7	31790793	32338941	1472	105	41653	3.3889	0.00035083	PDE1C
ENSG00000163798	2	27886338	27917840	10	3	41653	3.3868	0.00035361	SLC4A1AP
ENSG00000260371	16	69368994	69390209	27	6	41653	3.3831	0.00035833	RP11-343C2.9
ENSG00000196814	9	129089128	129269320	355	26	41653	3.3764	0.0003672	MVB12B
ENSG00000239264	6	7881483	8026646	421	48	41653	3.3692	0.00037689	TXNDC5
ENSG00000148834	10	105995114	106027217	52	10	41653	3.3651	0.00038254	GSTO1
ENSG00000127903	19	57174020	57183151	17	3	41653	3.365	0.00038271	ZNF835
ENSG00000005020	7	26706681	27034858	636	16	41653	3.3645	0.00038344	SKAP2
ENSG00000023330	3	52232102	52248343	11	1	41653	3.363	0.00038553	ALAS1
ENSG00000158864	1	161166894	161184185	19	5	41653	3.3608	0.00038855	NDUFS2
ENSG00000247626	2	198570087	198573113	1	1	41653	3.3604	0.0003891	MARS2
ENSG00000168268	3	52558386	52569070	19	3	41653	3.3604	0.00038917	NT5DC2
ENSG00000130724	19	59062933	59066491	4	2	41653	3.3568	0.00039422	CHMP2A
ENSG00000174939	16	29911696	29931185	7	2	41653	3.3521	0.00040096	ASPHD1
ENSG00000171045	8	143293441	143484601	512	27	41653	3.3517	0.0004016	TSNARE1
ENSG00000100266	22	43231418	43411151	393	11	41653	3.3356	0.0004255	PACSIN2
ENSG00000107341	9	33817565	33920402	199	16	41653	3.3328	0.00042985	UBE2R2
ENSG00000138684	4	123533783	123542224	15	5	41653	3.3292	0.00043553	IL21
ENSG00000164898	7	139024203	139031065	14	2	41653	3.3275	0.00043815	C7orf55
ENSG00000015171	10	180405	300577	133	11	41653	3.3271	0.00043872	ZMYND11
ENSG00000175471	5	94039446	94620279	1020	86	41653	3.3264	0.00043993	MCTP1
ENSG00000117594	1	209859510	209908295	61	7	41653	3.3235	0.00044448	HSD11B1
ENSG00000131849	19	58944181	58951589	10	2	41653	3.3209	0.0004486	ZNF132
ENSG00000221843	2	27799389	27805588	6	2	41653	3.3202	0.00044983	C2orf16
ENSG00000010327	3	52529354	52558511	29	6	41653	3.3199	0.00045031	STAB1
ENSG00000142453	19	10982189	11033453	52	6	41653	3.3191	0.00045149	CARM1
ENSG00000061273	12	48176505	48226915	89	18	41653	3.3155	0.00045745	HDAC7
ENSG00000078804	20	33292094	33301243	6	2	41653	3.3144	0.00045922	TP53INP2
ENSG00000261115	7	140774032	141180180	661	57	41653	3.3081	0.00046958	TMEM178B
ENSG00000173621	11	66624118	66627946	2	1	41653	3.304	0.00047664	LRFN4
ENSG00000011021	1	11866207	11903201	153	12	41653	3.3032	0.00047793	CLCN6
ENSG00000174996	11	66024765	66035331	10	2	41653	3.2999	0.00048357	KLC2
ENSG00000181418	12	49388932	49393092	4	2	41653	3.2972	0.00048835	DDN
ENSG00000163520	3	13573824	13679922	252	29	41653	3.297	0.00048862	FBLN2
ENSG00000146215	6	43267448	43276535	9	2	41653	3.2963	0.0004899	CRIP3
ENSG00000152291	2	85545147	85555548	30	3	41653	3.2958	0.00049075	TGOLN2
ENSG00000162971	2	200794698	200820459	29	6	41653	3.2954	0.0004914	TYW5
ENSG00000078070	3	182733006	182833863	151	11	41653	3.2947	0.00049267	MCCC1
ENSG00000169592	16	30006615	30017114	20	3	41653	3.29	0.00050099	INO80E
ENSG00000146457	6	160146617	160177351	48	7	41653	3.2861	0.00050798	WTAP
ENSG00000272305	3	53003135	53133469	228	14	41653	3.286	0.00050804	RP11-894J14.5
ENSG00000138606	15	45459412	45493373	34	5	41653	3.2845	0.00051076	SHF
ENSG00000167543	17	27893070	27900175	6	2	41653	3.2803	0.00051856	TP53I13
ENSG00000144290	2	162280843	162841792	743	17	41653	3.276	0.0005265	SLC4A10
ENSG00000162782	1	179560748	179660407	230	16	41653	3.2743	0.00052962	TDRD5
ENSG00000161956	17	7465192	7475287	18	5	41653	3.2728	0.00053243	SENP3
ENSG00000178567	3	37027357	37034795	6	2	41653	3.2724	0.00053318	EPM2AIP1
ENSG00000254019	8	142264664	142266916	4	2	41653	3.2709	0.00053594	RP11-10J21.3
ENSG00000168329	3	39304985	39323226	36	11	41653	3.2688	0.00053994	CX3CR1
ENSG00000181896	19	19779605	19794318	20	5	41653	3.2687	0.0005403	ZNF101
ENSG00000066248	2	233743396	233877982	367	34	41653	3.2676	0.0005424	NGEF
ENSG00000183117	8	2792875	4852494	9800	487	41653	3.2671	0.00054323	CSMD1
ENSG00000157315	16	69377151	69385712	15	6	41653	3.2668	0.00054384	TMED6
ENSG00000113296	5	79287134	79379110	147	11	41653	3.262	0.00055314	THBS4
ENSG00000162944	2	198432948	198540769	106	6	41653	3.2595	0.00055812	RFTN2
ENSG00000100150	22	32149944	32303012	332	14	41653	3.2566	0.00056374	DEPDC5
ENSG00000115896	2	198669426	199437305	944	49	41653	3.2529	0.00057121	PLCL1
ENSG00000160298	21	47720095	47743789	41	9	41653	3.2515	0.00057396	C21orf58
ENSG00000132570	5	134240596	134343649	53	10	41653	3.2499	0.00057732	PCBD2
ENSG00000109180	4	48807229	48863834	40	4	41653	3.2467	0.00058366	OCIAD1
ENSG00000164405	5	132202252	132203723	1	1	41653	3.2443	0.0005888	UQCRQ
ENSG00000108262	17	27900487	27921072	16	4	41653	3.2375	0.00060292	GIT1
ENSG00000144619	3	2140497	3099645	2520	219	41653	3.2374	0.00060314	CNTN4
ENSG00000162073	16	3019246	3023490	3	2	41653	3.2306	0.00061764	PAQR4
ENSG00000100038	22	22311397	22337213	59	7	41653	3.2275	0.00062442	TOP3B
ENSG00000137857	15	45422131	45457774	56	7	41653	3.2271	0.00062521	DUOX1
ENSG00000198089	22	31884674	32014572	240	20	41653	3.2233	0.00063362	SFI1
ENSG00000103043	16	70721342	70835064	132	15	41653	3.2183	0.00064476	VAC14
ENSG00000188428	6	8013800	8064647	165	13	41653	3.2132	0.00065635	BLOC1S5
ENSG00000127564	16	3018025	3030540	10	3	41653	3.2125	0.00065802	PKMYT1
ENSG00000196872	2	99410309	99552722	262	15	41653	3.2105	0.00066263	KIAA1211L
ENSG00000147789	8	146052849	146072894	29	3	41653	3.2082	0.00066791	ZNF7
ENSG00000159433	15	42867857	43013179	122	10	41653	3.2081	0.00066804	STARD9
ENSG00000145808	5	128795958	129074376	506	21	41653	3.2077	0.0006691	ADAMTS19
ENSG00000101464	20	33148346	33264910	97	6	41653	3.1986	0.00069042	PIGU
ENSG00000124143	20	37230577	37279678	85	15	41653	3.1975	0.00069313	ARHGAP40
ENSG00000109471	4	123372625	123377880	5	2	41653	3.1954	0.00069811	IL2
ENSG00000104369	8	75146935	75233563	104	15	41653	3.1911	0.00070861	JPH1
ENSG00000135537	6	108616098	108847999	231	19	41653	3.1907	0.00070959	LACE1
ENSG00000133794	11	13298199	13408813	169	20	41653	3.1877	0.000717	ARNTL
ENSG00000073605	17	38060848	38076107	42	3	41653	3.1866	0.0007197	GSDMB
ENSG00000132603	16	69373333	69377014	8	3	41653	3.1804	0.00073528	NIP7
ENSG00000137806	15	41679551	41694717	15	3	41653	3.1801	0.00073612	NDUFAF1
ENSG00000103064	16	68298433	68335722	39	6	41653	3.1776	0.00074249	SLC7A6
ENSG00000116560	1	35641979	35658749	15	1	41653	3.172	0.00075691	SFPQ
ENSG00000120159	9	26840683	26892802	87	13	41653	3.172	0.00075692	CAAP1
ENSG00000022567	8	142217265	142318404	248	33	41653	3.1657	0.00077345	SLC45A4
ENSG00000086205	11	49168187	49230222	144	13	41653	3.1642	0.00077756	FOLH1
ENSG00000182511	15	91426925	91439006	9	2	41653	3.1593	0.00079076	FES
ENSG00000078747	20	32951041	33099198	103	3	41653	3.1549	0.00080264	ITCH
ENSG00000135114	12	121458095	121477045	35	9	41653	3.1547	0.00080319	OASL
ENSG00000038358	16	67906926	67918406	7	2	41653	3.1542	0.00080464	EDC4
ENSG00000157388	3	53528683	53847760	505	49	41653	3.1498	0.000817	CACNA1D
ENSG00000005483	7	104654626	104754808	83	4	41653	3.1473	0.00082382	KMT2E
ENSG00000141627	18	46570039	46987717	763	20	41653	3.1471	0.00082443	DYM
ENSG00000100346	22	39966758	40085742	189	20	41653	3.145	0.00083046	CACNA1I
ENSG00000101695	18	29598335	29653176	75	10	41653	3.1354	0.00085817	RNF125
ENSG00000115524	2	198254508	198299815	25	3	41653	3.1344	0.00086115	SF3B1
ENSG00000133818	11	14299472	14386052	57	10	41653	3.1325	0.00086669	RRAS2
ENSG00000115844	2	172964167	172967628	2	1	41653	3.1318	0.00086861	DLX2
ENSG00000164342	4	186990306	187009223	32	8	41653	3.1288	0.00087753	TLR3
ENSG00000185046	12	99120235	100378432	2044	113	41653	3.1282	0.00087953	ANKS1B
ENSG00000104756	8	25285366	25315992	54	3	41653	3.1281	0.00087962	KCTD9
ENSG00000175229	11	65809423	65816651	11	2	41653	3.1279	0.00088021	GAL3ST3
ENSG00000188730	7	49813257	49961546	213	20	41653	3.1279	0.00088035	VWC2
ENSG00000100711	14	104182067	104200005	21	4	41653	3.1274	0.00088189	ZFYVE21
ENSG00000106689	9	126763949	126795580	47	4	41653	3.1231	0.00089477	LHX2
ENSG00000106785	9	100831557	100881494	57	10	41653	3.1216	0.00089934	TRIM14
ENSG00000130725	19	59067079	59070327	3	1	41653	3.1215	0.00089952	UBE2M
ENSG00000088808	14	104200089	104313927	165	7	41653	3.1206	0.00090231	PPP1R13B
ENSG00000241127	7	39605975	39649919	109	14	41653	3.1175	0.0009121	YAE1D1
ENSG00000181929	12	49396057	49412980	8	2	41653	3.114	0.00092271	PRKAG1
ENSG00000150394	16	61681146	62070939	535	34	41653	3.1134	0.00092482	CDH8
ENSG00000115548	2	86667770	86719839	66	8	41653	3.1111	0.00093185	KDM3A
ENSG00000102901	16	67862060	67881714	17	3	41653	3.1092	0.00093787	CENPT
ENSG00000165238	9	95947198	96082854	281	21	41653	3.1076	0.00094315	WNK2
ENSG00000013293	3	170177372	170303863	178	25	41653	3.1066	0.00094625	SLC7A14
ENSG00000154556	4	186506598	186877806	890	84	41653	3.1032	0.0009573	SORBS2
ENSG00000158022	1	26377795	26394927	24	3	41653	3.1029	0.00095833	TRIM63
ENSG00000159761	16	67700719	67702661	1	1	41653	3.0939	0.0009877	C16orf86
ENSG00000010438	9	33750515	33799230	96	13	41653	3.0926	0.00099218	PRSS3
ENSG00000168610	17	40465342	40540586	102	8	41653	3.0924	0.00099284	STAT3
ENSG00000101017	20	44746911	44758502	20	7	41653	3.0897	0.0010016	CD40
ENSG00000102981	16	67694849	67696681	1	1	41653	3.0882	0.001007	PARD6A
ENSG00000184304	14	30045687	30661104	955	78	41653	3.0871	0.0010106	PRKD1
ENSG00000234409	22	20135950	20138399	11	4	41653	3.0862	0.0010136	AC006547.14
ENSG00000133302	5	93954052	94075141	244	17	41653	3.0818	0.0010289	ANKRD32
ENSG00000117481	1	46805849	46830824	151	3	41653	3.0817	0.0010291	NSUN4
ENSG00000102904	16	67840668	67866051	18	3	41653	3.0815	0.0010299	TSNAXIP1
ENSG00000109158	4	46920917	46996424	181	16	41653	3.0801	0.0010346	GABRA4
ENSG00000222017	2	198557830	198639547	68	5	41653	3.0781	0.0010415	AC011997.1
ENSG00000171557	4	155525286	155534119	3	1	41653	3.0778	0.0010426	FGG
ENSG00000079215	5	36606457	36688436	128	27	41653	3.0718	0.0010639	SLC1A3
ENSG00000132604	16	69389464	69442474	57	8	41653	3.0674	0.0010796	TERF2
ENSG00000114978	2	74379655	74406025	40	4	41653	3.0632	0.0010948	MOB1A
ENSG00000043143	5	133860003	133918918	100	18	41653	3.063	0.0010957	JADE2
ENSG00000185721	22	31795509	31924726	189	18	41653	3.0628	0.0010964	DRG1
ENSG00000001084	6	53362139	53481768	243	42	41653	3.0615	0.0011011	GCLC
ENSG00000114166	3	20081515	20195896	360	25	41653	3.0606	0.0011046	KAT2B
ENSG00000166126	14	103388993	103399933	12	4	41653	3.0604	0.0011051	AMN
ENSG00000125449	17	73106047	73126360	28	5	41653	3.0593	0.0011093	ARMC7
ENSG00000166902	11	59573608	59578345	4	2	41653	3.0592	0.0011096	MRPL16
ENSG00000177000	1	11845780	11866977	74	10	41653	3.0571	0.0011173	MTHFR
ENSG00000214866	2	3751453	3836122	205	30	41653	3.0563	0.0011206	DCDC2C
ENSG00000147439	8	22477931	22526661	81	9	41653	3.0559	0.0011218	BIN3
ENSG00000132612	16	69345259	69358949	28	5	41653	3.0555	0.0011235	VPS4A
ENSG00000187109	12	76438670	76478813	31	3	41653	3.0551	0.001125	NAP1L1
ENSG00000197977	6	10980992	11044547	75	6	41653	3.0541	0.0011287	ELOVL2
ENSG00000124134	20	43720951	43729753	9	2	41653	3.0539	0.0011293	KCNS1
ENSG00000224470	16	71879894	71919171	50	8	41653	3.0533	0.0011315	ATXN1L
ENSG00000198948	4	170907748	170954182	79	11	41653	3.0515	0.0011385	MFAP3L
ENSG00000256100	11	63742092	63755818	17	2	41653	3.0512	0.0011395	AP000721.4
ENSG00000180979	15	42834720	42841000	3	1	41653	3.051	0.0011404	LRRC57
ENSG00000144381	2	198351305	198381461	22	3	41653	3.0495	0.001146	HSPD1
ENSG00000113448	5	58264865	59817947	2799	131	41653	3.0488	0.0011487	PDE4D
ENSG00000134198	1	115590632	115632121	124	18	41653	3.0461	0.0011592	TSPAN2
ENSG00000184271	12	51580719	51611477	45	8	41653	3.0436	0.001169	POU6F1
ENSG00000138074	2	27422455	27435826	20	4	41653	3.041	0.0011791	SLC5A6
ENSG00000153157	6	10748027	10979553	349	34	41653	3.0393	0.0011856	SYCP2L
ENSG00000167216	18	44497455	44627658	235	19	41653	3.0389	0.0011872	KATNAL2
ENSG00000198963	9	77112281	77308093	298	24	41653	3.0389	0.0011874	RORB
ENSG00000101493	18	74069644	74207146	217	24	41653	3.0376	0.0011924	ZNF516
ENSG00000178425	6	116422012	116570660	259	19	41653	3.0373	0.0011937	NT5DC1
ENSG00000174951	19	49251268	49258647	1	1	41653	3.0367	0.001196	FUT1
ENSG00000213380	16	69354043	69373570	34	5	41653	3.0331	0.0012102	COG8
ENSG00000063169	19	48111453	48206533	200	17	41653	3.032	0.0012147	GLTSCR1
ENSG00000111640	12	6643093	6647537	10	1	41653	3.0319	0.0012153	GAPDH
ENSG00000196652	7	99102274	99132323	29	5	41653	3.031	0.0012188	ZKSCAN5
ENSG00000148488	10	17360382	17496329	539	29	41653	3.0251	0.0012427	ST8SIA6
ENSG00000110375	11	118795873	118829269	48	9	41653	3.0248	0.0012438	UPK2
ENSG00000102595	13	96453834	96705736	347	16	41653	3.0247	0.0012445	UGGT2
ENSG00000117148	1	18081808	18153558	129	12	41653	3.0229	0.0012519	ACTL8
ENSG00000179213	19	51749603	51772584	44	6	41653	3.0226	0.001253	SIGLECL1
ENSG00000158792	16	89762751	89768113	5	2	41653	3.0175	0.0012744	SPATA2L
ENSG00000116991	1	232533711	232697304	307	20	41653	3.0106	0.0013037	SIPA1L2
ENSG00000271092	1	95583479	95712781	282	21	41653	3.0103	0.001305	TMEM56-RWDD3
ENSG00000265818	6	8015959	8102763	247	24	41653	3.0099	0.0013067	EEF1E1-BLOC1S5
ENSG00000103544	16	19566562	19718115	326	29	41653	3.0097	0.0013075	C16orf62
ENSG00000112029	6	153291664	153304714	30	4	41653	3.0054	0.001326	FBXO5
ENSG00000140481	15	74509613	74628813	186	21	41653	3.0031	0.0013362	CCDC33
ENSG00000143442	1	151375200	151431941	51	2	41653	3.0002	0.0013489	POGZ
ENSG00000170633	12	121837844	121868389	58	3	41653	2.9984	0.0013571	RNF34
ENSG00000156110	10	75910960	76469061	544	14	41653	2.9971	0.001363	ADK
ENSG00000102984	16	71893583	71929239	48	7	41653	2.9952	0.0013715	ZNF821
ENSG00000158941	8	22462145	22479027	44	4	41653	2.9934	0.0013792	CCAR2
ENSG00000148795	10	104590288	104597290	14	3	41653	2.9931	0.001381	CYP17A1
ENSG00000047932	6	117639374	117923691	707	40	41653	2.993	0.0013812	GOPC
ENSG00000006071	11	17414432	17498449	223	21	41653	2.9911	0.0013899	ABCC8
ENSG00000113810	3	160117062	160152750	49	9	41653	2.9903	0.0013934	SMC4
ENSG00000134757	18	29027758	29058665	92	11	41653	2.9894	0.0013978	DSG3
ENSG00000146966	7	140218220	140373793	212	15	41653	2.9877	0.0014054	DENND2A
ENSG00000144199	2	97749320	97760619	8	1	41653	2.9872	0.0014079	FAHD2B
ENSG00000157895	12	121440225	121454305	45	9	41653	2.9867	0.0014101	C12orf43
ENSG00000166275	10	104613980	104624718	16	4	41653	2.9866	0.0014103	C10orf32
ENSG00000214022	7	150065278	150071133	12	1	41653	2.9852	0.001417	REPIN1
ENSG00000231672	2	218148742	218621316	951	54	41653	2.976	0.0014601	DIRC3
ENSG00000130733	19	11033444	11039357	1	1	41653	2.9756	0.001462	YIPF2
ENSG00000167770	11	63753325	63769283	17	2	41653	2.974	0.0014696	OTUB1
ENSG00000112659	6	43149913	43192325	50	5	41653	2.9714	0.0014821	CUL9
ENSG00000108344	17	38137050	38154213	45	5	41653	2.9712	0.0014833	PSMD3
ENSG00000166579	17	8316449	8393729	62	6	41653	2.9708	0.0014852	NDEL1
ENSG00000016602	1	87012761	87046437	57	11	41653	2.9707	0.0014858	CLCA4
ENSG00000256349	11	66276550	66301084	34	3	41653	2.9698	0.00149	CTD-3074O7.11
ENSG00000130287	19	19322782	19363042	51	5	41653	2.9693	0.0014922	NCAN
ENSG00000159792	16	67927175	67963581	24	3	41653	2.9674	0.0015017	PSKH1
ENSG00000083838	19	58985384	58992597	12	3	41653	2.9666	0.0015055	ZNF446
ENSG00000185219	3	44481262	44519162	29	4	41653	2.966	0.0015086	ZNF445
ENSG00000174483	11	66278077	66301098	32	3	41653	2.9646	0.0015153	BBS1
ENSG00000135951	2	99613724	99771427	245	12	41653	2.9636	0.0015203	TSGA10
ENSG00000163618	3	62384022	62861054	1305	81	41653	2.963	0.0015234	CADPS
ENSG00000143436	1	151732119	151736040	9	2	41653	2.96	0.0015381	MRPL9
ENSG00000125458	17	73126320	73127890	2	1	41653	2.9598	0.0015391	NT5C
ENSG00000235750	1	175126123	175162135	74	8	41653	2.9585	0.0015458	KIAA0040
ENSG00000140497	15	75136071	75165706	26	5	41653	2.9567	0.0015548	SCAMP2
ENSG00000268387	1	161190160	161192296	8	3	41653	2.9547	0.0015646	AL590714.1
ENSG00000198752	14	103398716	103523799	155	16	41653	2.9542	0.0015673	CDC42BPB
ENSG00000198363	8	62413116	62627155	360	29	41653	2.954	0.0015683	ASPH
ENSG00000092531	15	42783431	42837547	50	4	41653	2.9539	0.0015691	SNAP23
ENSG00000170619	8	146066427	146079121	27	3	41653	2.9511	0.0015831	COMMD5
ENSG00000248710	3	159945241	160167617	231	22	41653	2.9477	0.0016005	RP11-432B6.3
ENSG00000158008	1	26346375	26362955	15	3	41653	2.9446	0.0016171	EXTL1
ENSG00000135063	9	71939488	72007371	154	18	41653	2.9422	0.0016295	FAM189A2
ENSG00000137814	15	42841008	42862192	30	4	41653	2.9386	0.0016485	HAUS2
ENSG00000140995	16	90014333	90034468	39	6	41653	2.9384	0.0016498	DEF8
ENSG00000146250	6	84222194	84235423	28	4	41653	2.9339	0.0016739	PRSS35
ENSG00000257242	12	92378756	92536690	217	38	41653	2.9317	0.0016854	C12orf79
ENSG00000136011	12	103981051	104160505	411	51	41653	2.9287	0.0017018	STAB2
ENSG00000112096	6	160090089	160183561	180	14	41653	2.9262	0.0017159	SOD2
ENSG00000260914	16	69333585	69354614	26	4	41653	2.924	0.001728	RP11-343C2.11
ENSG00000130517	19	18451397	18480760	32	5	41653	2.9239	0.0017284	PGPEP1
ENSG00000196090	20	40701392	41818610	2328	178	41653	2.9237	0.0017296	PTPRT
ENSG00000186812	18	32820994	32847097	28	7	41653	2.9232	0.0017325	ZNF397
ENSG00000140474	15	75128457	75135687	12	2	41653	2.9222	0.0017379	ULK3
ENSG00000125107	16	58553855	58663790	244	15	41653	2.9164	0.0017703	CNOT1
ENSG00000272617	16	69362547	69368774	9	2	41653	2.9161	0.0017721	RP11-343C2.12
ENSG00000100023	22	22006559	22054304	132	13	41653	2.9161	0.0017724	PPIL2
ENSG00000158089	2	31133333	31378068	540	38	41653	2.916	0.0017725	GALNT14
ENSG00000152430	2	198591603	198651486	44	4	41653	2.9159	0.0017732	BOLL
ENSG00000126231	13	113812968	113826694	17	2	41653	2.9135	0.0017872	PROZ
ENSG00000110583	11	63706431	63724800	22	2	41653	2.9116	0.0017977	NAA40
ENSG00000159377	1	151372010	151374420	2	1	41653	2.9088	0.0018139	PSMB4
ENSG00000198833	6	90036344	90062567	35	11	41653	2.9086	0.0018152	UBE2J1
ENSG00000131400	19	50861734	50869087	7	1	41653	2.9085	0.0018159	NAPSA
ENSG00000135100	12	121416346	121440315	73	11	41653	2.9082	0.0018174	HNF1A
ENSG00000243943	2	27805897	27858041	78	7	41653	2.9077	0.0018204	ZNF512
ENSG00000124207	20	47662849	47713489	89	8	41653	2.9045	0.0018395	CSE1L
ENSG00000196150	8	146076632	146127553	22	1	41653	2.9031	0.0018477	ZNF250
ENSG00000174165	11	66288108	66313709	39	3	41653	2.9017	0.0018555	ZDHHC24
ENSG00000117362	1	150237804	150241980	2	1	41653	2.8987	0.0018734	APH1A
ENSG00000186448	3	44626380	44689963	56	6	41653	2.8982	0.0018765	ZNF197
ENSG00000116539	1	155305059	155532598	76	5	41653	2.897	0.001884	ASH1L
ENSG00000142864	1	67873493	67896098	13	3	41653	2.8961	0.001889	SERBP1
ENSG00000022355	5	161274197	161326975	100	11	41653	2.8948	0.0018968	GABRA1
ENSG00000168005	11	63580860	63595190	13	1	41653	2.8946	0.0018981	C11orf84
ENSG00000126226	13	113831891	113863029	19	1	41653	2.8946	0.0018982	PCID2
ENSG00000089094	12	121866900	122018920	112	7	41653	2.8937	0.0019034	KDM2B
ENSG00000133026	17	8377523	8534079	138	4	41653	2.8935	0.0019047	MYH10
ENSG00000081985	1	67773047	67862583	184	16	41653	2.8929	0.0019086	IL12RB2
ENSG00000102898	16	67880635	67906470	24	4	41653	2.8919	0.0019146	NUTF2
ENSG00000164465	6	117774980	117891021	308	22	41653	2.8912	0.0019191	DCBLD1
ENSG00000168807	16	69221032	69342955	159	14	41653	2.8911	0.0019197	SNTB2
ENSG00000178802	15	75182346	75191798	9	3	41653	2.8907	0.0019222	MPI
ENSG00000165424	10	81142081	81205383	112	17	41653	2.8899	0.0019266	ZCCHC24
ENSG00000086232	7	6061881	6098861	106	12	41653	2.8894	0.0019297	EIF2AK1
ENSG00000158859	1	161154098	161168846	18	5	41653	2.8892	0.0019313	ADAMTS4
ENSG00000065809	10	14560556	14816896	716	80	41653	2.8868	0.0019462	FAM107B
ENSG00000128313	22	36113919	36125530	35	3	41653	2.885	0.0019569	APOL5
ENSG00000149639	20	35405845	35492089	50	8	41653	2.8848	0.0019585	SOGA1
ENSG00000259494	15	89002707	89010650	1	1	41653	2.8821	0.001975	MRPL46
ENSG00000176340	11	63742079	63744015	2	1	41653	2.8811	0.0019814	COX8A
ENSG00000255038	11	65834748	65837090	3	2	41653	2.8768	0.0020086	RP11-1167A19.2
ENSG00000215474	18	44746293	44775554	53	7	41653	2.8765	0.0020105	SKOR2
ENSG00000144488	2	239008798	239041928	85	8	41653	2.876	0.0020135	ESPNL
ENSG00000134339	11	18260770	18270190	6	2	41653	2.8756	0.0020161	SAA2
ENSG00000169231	1	155165379	155178842	12	3	41653	2.8735	0.00203	THBS3
ENSG00000129354	19	10683347	10697991	49	5	41653	2.8705	0.0020488	AP1M2
ENSG00000147570	8	66933795	67012751	157	21	41653	2.8681	0.0020646	DNAJC5B
ENSG00000108176	10	69556427	69597924	45	8	41653	2.8669	0.0020725	DNAJC12
ENSG00000136048	12	102271129	102405908	382	40	41653	2.8658	0.0020798	DRAM1
ENSG00000172057	17	38077294	38083854	7	2	41653	2.8655	0.0020817	ORMDL3
ENSG00000269417	2	85122209	85122345	1	1	41653	2.8649	0.002086	AC022210.1
ENSG00000204950	11	61276272	61278482	5	1	41653	2.8618	0.0021061	LRRC10B
ENSG00000100991	20	33590207	33680674	188	11	41653	2.861	0.0021116	TRPC4AP
ENSG00000175087	1	26437664	26452034	19	1	41653	2.8601	0.0021178	PDIK1L
ENSG00000268402	6	143759575	143764295	9	2	41653	2.8574	0.0021358	AL031320.1
ENSG00000164406	5	132208014	132210738	6	2	41653	2.8532	0.0021644	LEAP2
ENSG00000182149	16	71879899	71962913	113	12	41653	2.853	0.0021655	IST1
ENSG00000224997	14	104177607	104179149	1	1	41653	2.851	0.002179	AL049840.1
ENSG00000166170	14	104022881	104029168	8	2	41653	2.8501	0.0021852	BAG5
ENSG00000184261	2	47743720	47798078	62	14	41653	2.8469	0.0022071	KCNK12
ENSG00000172466	18	32912176	32925446	18	4	41653	2.8454	0.0022181	ZNF24
ENSG00000176920	19	49199228	49209207	18	1	41653	2.8438	0.002229	FUT2
ENSG00000140326	15	43015757	43029324	17	2	41653	2.8406	0.0022516	CDAN1
ENSG00000205502	15	62455734	62457482	4	2	41653	2.8405	0.0022522	C2CD4B
ENSG00000214212	19	10947251	10980466	34	6	41653	2.8393	0.0022604	C19orf38
ENSG00000164692	7	94023873	94060544	74	13	41653	2.8365	0.0022808	COL1A2
ENSG00000178685	8	145051321	145086940	36	1	41653	2.8347	0.0022932	PARP10
ENSG00000132563	5	137774706	137782658	18	4	41653	2.8346	0.0022944	REEP2
ENSG00000072364	5	132211071	132299326	137	8	41653	2.8343	0.0022962	AFF4
ENSG00000164828	7	855528	936072	202	16	41653	2.8332	0.0023044	SUN1
ENSG00000173171	1	155178490	155183615	3	1	41653	2.832	0.0023125	MTX1
ENSG00000178741	15	75212132	75230509	24	4	41653	2.8308	0.0023214	COX5A
ENSG00000165650	10	119040000	119134978	172	10	41653	2.8307	0.0023221	PDZD8
ENSG00000078814	20	33563206	33590240	54	7	41653	2.8303	0.0023256	MYH7B
ENSG00000260537	16	70333097	70400163	22	5	41653	2.8302	0.0023261	RP11-529K1.3
ENSG00000255423	3	73110810	73112488	6	1	41653	2.8296	0.0023306	EBLN2
ENSG00000141977	19	16272179	16284336	30	3	41653	2.828	0.0023417	CIB3
ENSG00000132600	16	68344877	68392466	85	7	41653	2.8278	0.0023435	PRMT7
ENSG00000127399	7	150019728	150035239	26	1	41653	2.8273	0.0023468	LRRC61
ENSG00000163605	3	73045936	73118350	174	7	41653	2.8258	0.0023578	PPP4R2
ENSG00000189007	6	143743969	143771810	66	3	41653	2.823	0.0023785	ADAT2
ENSG00000101311	20	6055492	6104191	188	20	41653	2.8186	0.0024114	FERMT1
ENSG00000046889	8	68864353	69149265	663	55	41653	2.8184	0.0024135	PREX2
ENSG00000122687	7	2273866	2281840	16	5	41653	2.8177	0.0024186	FTSJ2
ENSG00000140320	15	40731920	40760441	17	4	41653	2.8161	0.0024309	BAHD1
ENSG00000198464	19	52800430	52829175	48	8	41653	2.8156	0.0024341	ZNF480
ENSG00000270757	2	198365137	198415450	30	3	41653	2.8119	0.0024626	HSPE1-MOB4
ENSG00000100442	14	45584803	45604522	14	2	41653	2.8107	0.0024715	FKBP3
ENSG00000140682	16	31482906	31489281	2	1	41653	2.8099	0.0024778	TGFB1I1
ENSG00000143450	1	151735445	151743808	16	3	41653	2.8031	0.0025306	OAZ3
ENSG00000254986	11	66247484	66277130	41	3	41653	2.8027	0.0025337	DPP3
ENSG00000182901	1	240931554	241520530	1234	111	41653	2.8024	0.0025358	RGS7
ENSG00000164077	3	49946302	49967606	15	3	41653	2.801	0.0025471	MON1A
ENSG00000101079	20	35280169	35374481	23	5	41653	2.7971	0.0025782	NDRG3
ENSG00000163933	3	53122499	53164478	65	5	41653	2.7965	0.0025829	RFT1
ENSG00000176349	7	1878222	1889567	48	6	41653	2.7965	0.002583	AC110781.3
ENSG00000221837	21	46047040	46048294	8	2	41653	2.7952	0.0025936	KRTAP10-9
ENSG00000129194	17	7491496	7493488	5	3	41653	2.7949	0.0025956	SOX15
ENSG00000136938	9	100745643	100778225	22	5	41653	2.7944	0.0026	ANP32B
ENSG00000157087	3	10365707	10749716	938	88	41653	2.7931	0.0026102	ATP2B2
ENSG00000175390	11	7991798	8023409	69	13	41653	2.7931	0.0026106	EIF3F
ENSG00000155903	3	141205889	141334184	83	5	41653	2.7929	0.0026119	RASA2
ENSG00000255398	12	123199303	123201439	7	1	41653	2.7926	0.002614	HCAR3
ENSG00000239697	17	7452208	7464925	31	8	41653	2.7921	0.0026181	TNFSF12
ENSG00000248871	17	7452416	7464918	31	8	41653	2.7921	0.0026181	TNFSF12-TNFSF13
ENSG00000213186	3	160150233	160203561	73	10	41653	2.7886	0.0026471	TRIM59
ENSG00000143847	1	202995626	203047868	111	15	41653	2.7875	0.0026562	PPFIA4
ENSG00000188373	10	85933494	85945050	20	4	41653	2.7867	0.0026624	C10orf99
ENSG00000150681	1	192127587	192154945	25	5	41653	2.7861	0.0026674	RGS18
ENSG00000188707	7	150026938	150029808	2	1	41653	2.7854	0.002673	ZBED6CL
ENSG00000141504	17	7529552	7531194	2	1	41653	2.784	0.0026843	SAT2
ENSG00000189159	17	73131343	73164376	31	4	41653	2.7822	0.0026997	HN1
ENSG00000256053	14	104029299	104073860	77	8	41653	2.7818	0.0027029	APOPT1
ENSG00000137815	15	41700606	41775761	73	6	41653	2.7816	0.0027045	RTF1
ENSG00000130449	5	60628100	60841997	185	14	41653	2.7813	0.0027075	ZSWIM6
ENSG00000115541	2	198364718	198368181	1	1	41653	2.7787	0.002729	HSPE1
ENSG00000131398	19	50815194	50836772	2	1	41653	2.7778	0.0027364	KCNC3
ENSG00000120438	6	160199530	160210781	21	4	41653	2.7775	0.0027387	TCP1
ENSG00000115760	2	32582096	32843966	167	20	41653	2.7758	0.0027536	BIRC6
ENSG00000134461	10	5903580	5931869	93	10	41653	2.7738	0.0027703	ANKRD16
ENSG00000075539	4	48499378	48782339	198	11	41653	2.7735	0.0027728	FRYL
ENSG00000167522	16	89334038	89556969	218	15	41653	2.7721	0.0027846	ANKRD11
ENSG00000133065	1	205758221	205782876	51	11	41653	2.7716	0.0027891	SLC41A1
ENSG00000095002	2	47630108	47789450	283	19	41653	2.77	0.0028026	MSH2
ENSG00000152078	1	95582894	95663163	178	22	41653	2.7698	0.0028049	TMEM56
ENSG00000106003	7	2552163	2568811	1	1	41653	2.7692	0.00281	LFNG
ENSG00000197343	7	99156029	99174076	17	4	41653	2.769	0.002811	ZNF655
ENSG00000120437	6	160181360	160200144	51	7	41653	2.7666	0.0028322	ACAT2
ENSG00000100387	22	41347351	41369313	7	2	41653	2.7664	0.0028336	RBX1
ENSG00000163637	3	64079543	64431152	787	75	41653	2.7657	0.0028398	PRICKLE2
ENSG00000068885	3	159974774	160117668	121	14	41653	2.7639	0.0028557	IFT80
ENSG00000102977	16	67691415	67694713	3	2	41653	2.7619	0.0028729	ACD
ENSG00000243444	9	112403068	112713755	840	59	41653	2.7586	0.0029021	PALM2
ENSG00000213462	7	64451187	64467121	29	4	41653	2.7586	0.0029023	ERV3-1
ENSG00000185499	1	155158300	155162707	1	1	41653	2.7564	0.002922	MUC1
ENSG00000003756	3	50126341	50156454	20	4	41653	2.7559	0.0029266	RBM5
ENSG00000140519	15	89998680	90039844	35	3	41653	2.7549	0.0029351	RHCG
ENSG00000111875	6	119215384	119230332	23	4	41653	2.7537	0.0029466	ASF1A
ENSG00000239306	11	66384053	66394818	6	3	41653	2.7537	0.0029466	RBM14
ENSG00000160752	1	155278539	155290457	8	1	41653	2.7527	0.0029549	FDPS
ENSG00000198822	7	86273230	86494200	299	26	41653	2.7515	0.0029659	GRM3
ENSG00000258429	16	69362524	69364498	4	2	41653	2.7502	0.0029776	PDF
ENSG00000135976	2	97779233	97930258	18	2	41653	2.7466	0.0030108	ANKRD36
ENSG00000157423	16	70841281	71264625	82	5	41653	2.7461	0.0030158	HYDIN
ENSG00000186104	11	14899553	14913798	8	3	41653	2.745	0.0030254	CYP2R1
ENSG00000103599	15	67547138	67794598	263	13	41653	2.7441	0.0030341	IQCH
ENSG00000101222	20	3758151	3762095	4	2	41653	2.7417	0.0030562	SPEF1
ENSG00000197912	16	89557325	89624176	144	6	41653	2.7411	0.0030617	SPG7
ENSG00000111877	6	119134605	119256327	234	13	41653	2.7411	0.0030621	MCM9
ENSG00000272647	7	99156291	99205433	53	7	41653	2.7404	0.0030685	GS1-259H13.10
ENSG00000240510	1	151682909	151702070	19	5	41653	2.7387	0.0030844	AL589765.1
ENSG00000178796	1	151682909	151702281	19	5	41653	2.7387	0.0030844	RIIAD1
ENSG00000115474	2	233631174	233641278	21	5	41653	2.7382	0.0030887	KCNJ13
ENSG00000213398	16	67973653	67978034	2	1	41653	2.7343	0.0031256	LCAT
ENSG00000239857	7	916189	936073	27	6	41653	2.733	0.0031379	GET4
ENSG00000204653	19	51014857	51017947	6	2	41653	2.7321	0.0031462	ASPDH
ENSG00000149124	11	58407899	58499447	224	19	41653	2.7313	0.0031542	GLYAT
ENSG00000100027	22	22051833	22090123	83	15	41653	2.7311	0.003156	YPEL1
ENSG00000196917	12	123104824	123215390	174	17	41653	2.73	0.0031665	HCAR1
ENSG00000106538	7	150035408	150038763	5	1	41653	2.7262	0.0032036	RARRES2
ENSG00000118292	1	150240600	150253327	12	3	41653	2.7254	0.0032109	C1orf54
ENSG00000140262	15	57210821	57591479	653	17	41653	2.7252	0.0032133	TCF12
ENSG00000168267	10	23481256	23483181	3	1	41653	2.7241	0.0032237	PTF1A
ENSG00000135312	6	78171948	78173490	2	1	41653	2.7223	0.0032419	HTR1B
ENSG00000138942	22	31556168	31603005	83	10	41653	2.7216	0.0032482	RNF185
ENSG00000072182	2	220378892	220403494	31	5	41653	2.7193	0.0032711	ASIC4
ENSG00000166780	16	15528152	15718885	154	19	41653	2.7185	0.0032792	C16orf45
ENSG00000225830	10	50663414	50747584	134	16	41653	2.7183	0.0032807	ERCC6
ENSG00000169570	5	118173017	118324240	178	22	41653	2.7146	0.0033177	DTWD2
ENSG00000122481	1	95699711	95712781	25	7	41653	2.7141	0.0033229	RWDD3
ENSG00000159409	1	151674880	151689290	16	3	41653	2.7133	0.0033307	CELF3
ENSG00000184661	8	25316513	25365436	86	5	41653	2.7131	0.0033333	CDCA2
ENSG00000243251	10	50723151	50747086	53	11	41653	2.7116	0.0033479	PGBD3
ENSG00000258838	10	50723247	50747584	53	11	41653	2.7116	0.0033479	ERCC6-PGBD3
ENSG00000075975	3	12598513	12625212	54	9	41653	2.7112	0.0033525	MKRN2
ENSG00000158158	2	97426639	97477628	39	4	41653	2.7094	0.0033701	CNNM4
ENSG00000249471	19	58962971	58969200	9	2	41653	2.709	0.0033743	ZNF324B
ENSG00000254087	8	56792372	56923940	313	23	41653	2.7088	0.0033767	LYN
ENSG00000144642	3	29322473	30051886	1928	127	41653	2.7085	0.0033796	RBMS3
ENSG00000134551	12	11081835	11084940	1	1	41653	2.708	0.003385	PRH2
ENSG00000184708	22	31832963	31892094	88	14	41653	2.707	0.0033943	EIF4ENIF1
ENSG00000163866	1	35178338	35325417	116	13	41653	2.7069	0.003396	SMIM12
ENSG00000078328	16	6069095	7763340	5949	359	41653	2.7065	0.0033995	RBFOX1
ENSG00000183530	22	32072242	32146126	124	12	41653	2.7053	0.003412	PRR14L
ENSG00000041515	13	109248500	109860355	1610	123	41653	2.7045	0.0034203	MYO16
ENSG00000010810	6	111981535	112194655	394	26	41653	2.7038	0.0034274	FYN
ENSG00000151789	3	21459915	22414812	2905	177	41653	2.7018	0.0034488	ZNF385D
ENSG00000244405	3	185764097	185828107	69	8	41653	2.701	0.0034566	ETV5
ENSG00000104129	15	41060067	41099675	40	4	41653	2.6981	0.0034865	DNAJC17
ENSG00000133639	12	92536286	92539673	7	3	41653	2.698	0.0034874	BTG1
ENSG00000213079	6	155054459	155155192	127	10	41653	2.6977	0.0034912	SCAF8
ENSG00000154485	10	127455022	127464390	5	2	41653	2.6958	0.0035113	MMP21
ENSG00000065559	17	11924141	12047147	104	8	41653	2.6954	0.0035155	MAP2K4
ENSG00000205857	12	7917812	7926717	5	2	41653	2.6921	0.0035503	NANOGNB
ENSG00000152926	7	64432154	64467062	81	5	41653	2.691	0.0035617	ZNF117
ENSG00000148965	11	18252896	18258440	10	3	41653	2.6905	0.0035672	SAA4
ENSG00000126856	16	90122974	90158480	58	8	41653	2.6903	0.0035689	PRDM7
ENSG00000143376	1	151584541	151671567	65	5	41653	2.6902	0.0035708	SNX27
ENSG00000146776	7	105245514	105517050	467	72	41653	2.69	0.0035729	ATXN7L1
ENSG00000087077	7	100464760	100471076	9	3	41653	2.6891	0.0035827	TRIP6
ENSG00000141664	18	60190240	60254942	119	16	41653	2.6872	0.0036031	ZCCHC2
ENSG00000144792	3	44619715	44641186	25	4	41653	2.6841	0.0036359	ZNF660
ENSG00000196700	20	62588055	62680113	110	7	41653	2.6841	0.003636	ZNF512B
ENSG00000167106	9	130702858	130742792	69	6	41653	2.6837	0.0036408	FAM102A
ENSG00000091583	17	64208151	64252643	138	16	41653	2.6819	0.00366	APOH
ENSG00000068001	3	50355221	50360337	2	1	41653	2.6815	0.0036643	HYAL2
ENSG00000204006	1	51567906	51613752	36	5	41653	2.6805	0.0036758	C1orf185
ENSG00000124214	20	47729878	47804904	114	11	41653	2.6804	0.0036766	STAU1
ENSG00000140506	15	75105057	75118099	22	4	41653	2.6804	0.0036767	LMAN1L
ENSG00000149929	16	30003645	30007757	1	1	41653	2.6798	0.003683	HIRIP3
ENSG00000206181	18	44558943	44561988	11	3	41653	2.6777	0.0037061	TCEB3B
ENSG00000052723	1	115312100	115323306	2	1	41653	2.6769	0.003715	SIKE1
ENSG00000228008	3	49941278	49954370	10	3	41653	2.6751	0.0037355	CTD-2330K9.3
ENSG00000185246	14	45553302	45585485	25	1	41653	2.6717	0.0037737	PRPF39
ENSG00000099814	14	105331617	105363107	60	4	41653	2.6711	0.0037799	CEP170B
ENSG00000120729	5	137203480	137223540	8	3	41653	2.671	0.0037817	MYOT
ENSG00000205363	15	74032141	74045088	18	6	41653	2.669	0.0038039	C15orf59
ENSG00000108582	17	28705923	28797007	67	4	41653	2.6689	0.0038052	CPD
ENSG00000182256	15	27216429	27778373	848	79	41653	2.6655	0.0038435	GABRG3
ENSG00000140505	15	75041185	75048543	8	3	41653	2.6647	0.0038528	CYP1A2
ENSG00000167978	16	2802330	2822539	9	2	41653	2.6643	0.0038575	SRRM2
ENSG00000100380	22	41220539	41253026	22	3	41653	2.664	0.0038604	ST13
ENSG00000211584	12	48147699	48176536	63	10	41653	2.6631	0.0038709	SLC48A1
ENSG00000174547	11	66202546	66234209	17	4	41653	2.6625	0.0038777	MRPL11
ENSG00000080503	9	2015342	2193624	330	48	41653	2.6623	0.0038803	SMARCA2
ENSG00000085563	7	87133175	87342611	298	24	41653	2.6611	0.0038943	ABCB1
ENSG00000134748	1	52870236	52886511	4	2	41653	2.6598	0.0039099	PRPF38A
ENSG00000128891	15	40820882	40857256	80	7	41653	2.6594	0.0039144	C15orf57
ENSG00000108587	17	28804380	28854610	42	4	41653	2.6577	0.0039335	GOSR1
ENSG00000239672	17	49230897	49239789	25	5	41653	2.6575	0.0039363	NME1
ENSG00000087206	5	176332006	176449634	261	10	41653	2.6546	0.0039699	UIMC1
ENSG00000188243	13	76099350	76123575	55	8	41653	2.6542	0.0039745	COMMD6
ENSG00000157349	16	70323566	70369186	9	3	41653	2.6539	0.0039779	DDX19B
ENSG00000165406	10	45950035	46090354	351	8	41653	2.6538	0.0039798	2008-03-01
ENSG00000221859	21	46057273	46058370	4	2	41653	2.6536	0.0039821	KRTAP10-10
ENSG00000151414	1	198126093	198291550	376	19	41653	2.6533	0.0039857	NEK7
ENSG00000165118	9	86553226	86571901	17	4	41653	2.6529	0.0039901	C9orf64
ENSG00000157551	21	39529128	39679279	305	14	41653	2.651	0.0040124	KCNJ15
ENSG00000019505	11	45261852	45307870	93	11	41653	2.6509	0.0040142	SYT13
ENSG00000156639	6	37787275	38122400	612	18	41653	2.6497	0.0040287	ZFAND3
ENSG00000141076	16	69165194	69265033	121	13	41653	2.6494	0.0040322	CIRH1A
ENSG00000119508	9	102584137	102629173	26	5	41653	2.6473	0.0040574	NR4A3
ENSG00000084734	2	27719709	27746554	25	3	41653	2.647	0.0040609	GCKR
ENSG00000100298	22	39493229	39500072	40	4	41653	2.647	0.004061	APOBEC3H
ENSG00000196345	3	44596685	44624975	52	5	41653	2.6435	0.0041025	ZKSCAN7
ENSG00000140941	16	87417601	87438385	38	7	41653	2.6426	0.0041139	MAP1LC3B
ENSG00000010610	12	6896024	6929974	59	10	41653	2.6416	0.0041252	CD4
ENSG00000115073	2	98272431	98280570	11	3	41653	2.64	0.0041451	ACTR1B
ENSG00000141200	17	51900239	51902573	9	3	41653	2.6396	0.0041497	KIF2B
ENSG00000146453	6	160221298	160241736	39	8	41653	2.6385	0.004164	PNLDC1
ENSG00000070190	4	100737990	100791311	141	17	41653	2.6366	0.0041868	DAPP1
ENSG00000182134	1	151742583	151763892	50	3	41653	2.6354	0.0042024	TDRKH
ENSG00000273303	3	44607051	44635665	44	5	41653	2.634	0.0042187	RP11-944L7.5
ENSG00000146216	6	43211418	43255997	69	10	41653	2.634	0.0042194	TTBK1
ENSG00000157557	21	40177231	40196879	28	6	41653	2.6339	0.0042208	ETS2
ENSG00000120519	4	147175127	147443123	375	19	41653	2.6338	0.0042219	SLC10A7
ENSG00000139746	13	79885962	79980612	187	5	41653	2.6329	0.0042325	RBM26
ENSG00000243678	17	49230920	49249108	36	8	41653	2.6318	0.0042467	NME1-NME2
ENSG00000011052	17	49230951	49249105	36	8	41653	2.6318	0.0042467	NME2
ENSG00000171680	1	6526152	6580121	44	8	41653	2.6298	0.0042716	PLEKHG5
ENSG00000079841	6	72596406	73112845	1014	37	41653	2.6295	0.004276	RIMS1
ENSG00000087085	7	100487615	100494594	9	3	41653	2.6267	0.0043106	ACHE
ENSG00000160199	21	44394620	44453691	224	17	41653	2.6244	0.0043404	PKNOX1
ENSG00000164032	4	100869243	100871545	5	2	41653	2.6242	0.0043425	H2AFZ
ENSG00000165646	10	119000604	119038941	73	14	41653	2.6234	0.0043527	SLC18A2
ENSG00000186166	11	118868852	118886501	35	3	41653	2.6208	0.0043862	CCDC84
ENSG00000110042	11	58938903	58976060	42	7	41653	2.6201	0.0043949	DTX4
ENSG00000130726	19	59055458	59062089	5	2	41653	2.6156	0.0044529	TRIM28
ENSG00000106080	7	30050203	30066300	24	5	41653	2.6147	0.0044655	FKBP14
ENSG00000103061	16	68318406	68344849	29	6	41653	2.6141	0.0044728	SLC7A6OS
ENSG00000134452	10	5931535	5979556	127	13	41653	2.614	0.0044746	FBXO18
ENSG00000104497	8	82711816	82755101	105	8	41653	2.6133	0.004483	SNX16
ENSG00000065150	13	98605912	98676551	70	6	41653	2.6129	0.0044888	IPO5
ENSG00000124067	16	67977377	68003504	13	3	41653	2.6114	0.0045092	SLC12A4
ENSG00000135974	2	105953816	105965668	20	5	41653	2.6106	0.0045194	C2orf49
ENSG00000138688	4	123073488	123283913	203	19	41653	2.6098	0.0045296	KIAA1109
ENSG00000117480	1	46859937	46879520	23	5	41653	2.6094	0.0045347	FAAH
ENSG00000163354	1	154990996	155006257	12	3	41653	2.6093	0.0045366	DCST2
ENSG00000163646	3	150643950	150690786	93	12	41653	2.6092	0.0045373	CLRN1
ENSG00000140948	16	87439852	87525651	196	10	41653	2.6085	0.0045468	ZCCHC14
ENSG00000105538	19	49223844	49243978	20	2	41653	2.6078	0.0045564	RASIP1
ENSG00000004534	3	49977440	50137478	195	10	41653	2.6072	0.0045642	RBM6
ENSG00000138085	2	27434895	27440046	11	3	41653	2.6067	0.004571	ATRAID
ENSG00000109819	4	23756664	23905712	273	44	41653	2.604	0.0046077	PPARGC1A
ENSG00000174851	11	66052051	66056641	4	2	41653	2.6032	0.0046176	YIF1A
ENSG00000186432	3	160212783	160283376	85	12	41653	2.6021	0.004633	KPNA4
ENSG00000069849	3	141594966	141645356	124	12	41653	2.5996	0.0046669	ATP1B3
ENSG00000173156	11	66824289	66839484	15	3	41653	2.599	0.0046745	RHOD
ENSG00000182223	4	48492269	48496406	7	2	41653	2.5989	0.0046757	ZAR1
ENSG00000157168	8	31496902	32622548	2605	120	41653	2.5984	0.0046825	NRG1
ENSG00000139323	12	89813495	89919801	190	14	41653	2.5972	0.0046997	POC1B
ENSG00000092208	14	39583427	39606177	53	10	41653	2.5972	0.0046997	GEMIN2
ENSG00000144401	2	208445355	208490652	47	4	41653	2.597	0.0047014	METTL21A
ENSG00000142549	19	51815102	51833608	15	3	41653	2.5948	0.0047317	IGLON5
ENSG00000135966	2	105880871	105946491	144	19	41653	2.5946	0.0047346	TGFBRAP1
ENSG00000115310	2	55199325	55339757	306	25	41653	2.5942	0.0047409	RTN4
ENSG00000075043	20	62037542	62103993	89	8	41653	2.5939	0.0047449	KCNQ2
ENSG00000163374	1	155629237	155658791	11	2	41653	2.5916	0.0047769	YY1AP1
ENSG00000101084	20	35234137	35240960	4	2	41653	2.5914	0.0047789	C20orf24
ENSG00000205937	16	2303117	2318413	12	2	41653	2.5896	0.0048041	RNPS1
ENSG00000171793	1	41445007	41478235	64	14	41653	2.5886	0.004818	CTPS1
ENSG00000174145	4	37245842	37451087	485	55	41653	2.5863	0.0048507	KIAA1239
ENSG00000178952	16	28853732	28857729	4	1	41653	2.5846	0.0048741	TUFM
ENSG00000105866	7	21467652	21554440	170	23	41653	2.5833	0.0048937	SP4
ENSG00000121742	13	20796110	20806534	3	1	41653	2.5831	0.0048956	GJB6
ENSG00000115935	2	175424300	175547644	130	18	41653	2.5819	0.0049125	WIPF1
ENSG00000115233	2	162164549	162268228	104	11	41653	2.5817	0.0049163	PSMD14
ENSG00000178498	12	57998405	58003587	3	1	41653	2.5814	0.0049202	DTX3
ENSG00000221931	11	123624196	123625253	1	1	41653	2.581	0.004926	OR6X1
ENSG00000268175	3	149689066	149690535	1	1	41653	2.5787	0.004958	AC117395.1
ENSG00000270316	10	104614029	104661656	114	12	41653	2.577	0.0049828	C10orf32-ASMT
ENSG00000196218	19	38924339	39078204	363	32	41653	2.576	0.0049973	RYR1
ENSG00000100599	14	92980118	93155339	366	47	41653	2.5749	0.0050128	RIN3
ENSG00000182541	22	31608225	31676066	85	13	41653	2.5733	0.0050371	LIMK2
ENSG00000104381	8	75233365	75401107	259	16	41653	2.5732	0.0050377	GDAP1
ENSG00000119820	2	32502979	32541663	47	10	41653	2.5713	0.0050663	YIPF4
ENSG00000184076	22	30163358	30166402	4	2	41653	2.5707	0.0050742	UQCR10
ENSG00000179454	14	45393522	45511525	106	2	41653	2.5707	0.0050747	KLHL28
ENSG00000112655	6	43044006	43129457	119	16	41653	2.5698	0.005088	PTK7
ENSG00000136546	2	167260083	167350757	168	19	41653	2.5698	0.0050882	SCN7A
ENSG00000056972	6	111877657	111927481	110	15	41653	2.5675	0.0051217	TRAF3IP2
ENSG00000068024	2	239969864	240323348	737	64	41653	2.5673	0.0051248	HDAC4
ENSG00000100311	22	39619364	39640756	39	3	41653	2.5665	0.0051365	PDGFB
ENSG00000136404	15	83776159	83813606	27	4	41653	2.5662	0.0051408	TM6SF1
ENSG00000163536	3	167453031	167543356	208	17	41653	2.566	0.005144	SERPINI1
ENSG00000162456	1	47011316	47017199	12	4	41653	2.5657	0.0051478	KNCN
ENSG00000118260	2	208394461	208468155	71	7	41653	2.5652	0.0051552	CREB1
ENSG00000143365	1	151778547	151804348	30	7	41653	2.5652	0.0051558	RORC
ENSG00000168916	5	123972608	124084500	208	30	41653	2.5651	0.0051576	ZNF608
ENSG00000248801	8	69215703	69243726	30	5	41653	2.565	0.0051584	RP11-664D7.4
ENSG00000225526	3	12556433	12602558	107	11	41653	2.5634	0.0051826	C3orf83
ENSG00000144566	3	19988571	20026667	104	13	41653	2.5625	0.0051957	RAB5A
ENSG00000168488	16	28834356	28848558	17	1	41653	2.5618	0.0052064	ATXN2L
ENSG00000178188	16	28857921	28885526	33	2	41653	2.5577	0.0052687	SH2B1
ENSG00000232859	17	26205340	26221778	7	1	41653	2.5537	0.0053292	LYRM9
ENSG00000106526	7	149941005	150020814	28	1	41653	2.5537	0.0053296	ACTR3C
ENSG00000114446	3	107879659	107941417	265	5	41653	2.553	0.0053403	IFT57
ENSG00000088899	20	3143263	3154192	16	5	41653	2.5521	0.0053544	LZTS3
ENSG00000151704	11	128706210	128737268	57	10	41653	2.5514	0.0053649	KCNJ1
ENSG00000168575	8	42273993	42397069	120	14	41653	2.5512	0.0053677	SLC20A2
ENSG00000174891	3	157823644	158263519	992	18	41653	2.5507	0.0053753	RSRC1
ENSG00000121152	2	97001525	97039583	24	3	41653	2.5505	0.0053787	NCAPH
ENSG00000143257	1	161199456	161208092	18	4	41653	2.5502	0.0053836	NR1I3
ENSG00000144021	2	96931870	96939087	1	1	41653	2.5498	0.005389	CIAO1
ENSG00000198054	21	39493545	39560110	91	10	41653	2.5478	0.00542	DSCR8
ENSG00000167851	17	72462555	72480933	31	4	41653	2.5478	0.005421	CD300A
ENSG00000084710	2	25264999	25378243	167	19	41653	2.5461	0.0054462	EFR3B
ENSG00000124783	6	7268539	7347679	312	19	41653	2.5457	0.0054535	SSR1
ENSG00000166886	12	57482677	57489259	6	2	41653	2.544	0.0054799	NAB2
ENSG00000188641	1	97543299	98386605	1262	77	41653	2.5432	0.0054927	DPYD
ENSG00000135956	2	96914254	96931732	11	4	41653	2.5431	0.0054934	TMEM127
ENSG00000103174	16	5074845	5084142	23	5	41653	2.543	0.0054954	NAGPA
ENSG00000115112	2	121974163	122042783	72	10	41653	2.5427	0.0054997	TFCP2L1
ENSG00000186496	18	32946661	32957301	12	3	41653	2.542	0.0055111	ZNF396
ENSG00000103365	16	23474863	23533316	74	6	41653	2.5406	0.0055337	GGA2
ENSG00000176909	19	49215999	49222978	8	1	41653	2.5401	0.0055415	MAMSTR
ENSG00000128590	7	108210012	108215294	7	2	41653	2.5384	0.0055676	DNAJB9
ENSG00000116748	1	115215719	115238239	38	10	41653	2.538	0.0055737	AMPD1
ENSG00000197363	8	146024261	146036554	11	2	41653	2.5353	0.0056168	ZNF517
ENSG00000064393	7	139246316	139477577	202	19	41653	2.5336	0.0056443	HIPK2
ENSG00000138613	15	63568217	63601325	50	10	41653	2.5333	0.0056494	APH1B
ENSG00000108684	17	31340105	32501983	2566	215	41653	2.5333	0.0056496	ASIC2
ENSG00000109339	4	86936276	87515284	1127	44	41653	2.5294	0.0057132	MAPK10
ENSG00000106052	7	27778950	27884183	172	21	41653	2.5287	0.0057244	TAX1BP1
ENSG00000178662	2	166326157	166545917	318	27	41653	2.5282	0.0057325	CSRNP3
ENSG00000086062	9	33104080	33167354	165	16	41653	2.528	0.0057361	B4GALT1
ENSG00000065621	10	106028631	106064703	39	7	41653	2.5274	0.005746	GSTO2
ENSG00000100532	14	54976530	55005567	20	3	41653	2.5265	0.0057597	CGRRF1
ENSG00000105383	19	51728320	51747115	12	4	41653	2.525	0.0057844	CD33
ENSG00000115170	2	158592958	158732374	80	10	41653	2.5242	0.0057988	ACVR1
ENSG00000156463	5	145316142	145461354	219	7	41653	2.5235	0.0058098	SH3RF2
ENSG00000205413	7	92728829	92747336	49	9	41653	2.5212	0.005848	SAMD9
ENSG00000129255	17	7486847	7496107	9	4	41653	2.5203	0.005863	MPDU1
ENSG00000120709	5	137667624	137685416	28	7	41653	2.5189	0.0058856	FAM53C
ENSG00000109814	4	39500375	39529931	86	12	41653	2.5181	0.0058993	UGDH
ENSG00000159110	21	34602206	34637980	67	6	41653	2.5163	0.0059302	IFNAR2
ENSG00000101161	20	62612488	62664453	60	4	41653	2.5155	0.0059437	PRPF6
ENSG00000006282	17	48620419	48633213	33	6	41653	2.514	0.005968	SPATA20
ENSG00000133800	11	10578513	10633236	105	15	41653	2.5133	0.0059804	LYVE1
ENSG00000122490	18	77662420	77711664	56	8	41653	2.5118	0.0060064	PQLC1
ENSG00000061492	5	137419581	137428054	11	4	41653	2.5115	0.0060116	WNT8A
ENSG00000152822	6	146348782	146758734	520	28	41653	2.5096	0.0060439	GRM1
ENSG00000058866	3	185823457	186080026	318	47	41653	2.5081	0.006069	DGKG
ENSG00000052749	10	99116115	99161127	148	6	41653	2.5081	0.0060692	RRP12
ENSG00000113318	5	79950467	80172279	468	20	41653	2.5073	0.0060827	MSH3
ENSG00000129221	17	6297013	6338519	111	21	41653	2.5061	0.0061034	AIPL1
ENSG00000152705	5	134303596	134347392	33	6	41653	2.506	0.0061061	CATSPER3
ENSG00000091947	17	42088556	42101314	20	6	41653	2.5049	0.0061238	TMEM101
ENSG00000166503	15	83784320	83876770	94	6	41653	2.5043	0.0061351	HDGFRP3
ENSG00000198718	14	45431411	45543634	90	2	41653	2.5042	0.0061367	FAM179B
ENSG00000079102	8	92967203	93115514	110	2	41653	2.5042	0.0061368	RUNX1T1
ENSG00000157368	16	70613798	70694585	132	9	41653	2.5041	0.0061374	IL34
ENSG00000143434	1	151104161	151119104	25	5	41653	2.504	0.0061404	SEMA6C
ENSG00000268424	5	101569696	101571279	4	2	41653	2.5031	0.0061554	AC008948.1
ENSG00000109906	11	113930315	114121398	373	49	41653	2.5022	0.0061712	ZBTB16
ENSG00000111087	12	57853918	57866045	22	3	41653	2.5019	0.0061765	GLI1
ENSG00000105402	19	47990894	48018497	23	3	41653	2.5006	0.0061988	NAPA
ENSG00000152061	1	174128548	174964445	1258	17	41653	2.5002	0.0062057	RABGAP1L
ENSG00000167842	17	5389605	5394134	21	6	41653	2.4992	0.0062238	MIS12
ENSG00000120733	5	137688285	137772717	142	17	41653	2.4991	0.0062255	KDM3B
ENSG00000170929	19	9203855	9204889	1	1	41653	2.4974	0.006255	OR1M1
ENSG00000215788	1	6521211	6526255	4	1	41653	2.4974	0.006256	TNFRSF25
ENSG00000188523	9	135285430	135448704	282	38	41653	2.4954	0.0062907	C9orf171
ENSG00000169919	7	65425671	65447301	34	5	41653	2.4954	0.0062916	GUSB
ENSG00000151418	1	198492352	198510075	25	6	41653	2.4938	0.0063197	ATP6V1G3
ENSG00000100100	22	31677579	31688520	22	5	41653	2.4925	0.0063421	PIK3IP1
ENSG00000172551	12	55224303	55252177	87	6	41653	2.4919	0.0063522	MUCL1
ENSG00000197056	1	35525387	35581460	44	4	41653	2.4914	0.0063621	ZMYM1
ENSG00000113073	5	139739787	139754728	7	2	41653	2.4912	0.006366	SLC4A9
ENSG00000128191	22	20067755	20099400	84	9	41653	2.491	0.0063693	DGCR8
ENSG00000079313	19	1815248	1848452	41	4	41653	2.4899	0.006389	REXO1
ENSG00000171560	4	155504278	155511918	6	3	41653	2.4876	0.0064313	FGA
ENSG00000129355	19	10677138	10679735	3	1	41653	2.4854	0.0064702	CDKN2D
ENSG00000108950	17	66531254	66597530	79	12	41653	2.4828	0.006518	FAM20A
ENSG00000181927	11	55405834	55406772	1	1	41653	2.4823	0.006527	OR4P4
ENSG00000174982	11	55418380	55419315	1	1	41653	2.4814	0.006544	OR4S2
ENSG00000160606	17	27051366	27054953	4	2	41653	2.481	0.0065499	TLCD1
ENSG00000163357	1	155006300	155023406	11	1	41653	2.4808	0.0065551	DCST1
ENSG00000100796	14	91923955	91976898	93	6	41653	2.48	0.0065691	SMEK1
ENSG00000115085	2	98330023	98356325	35	6	41653	2.4798	0.006573	ZAP70
ENSG00000184900	21	46225532	46238694	31	8	41653	2.4796	0.0065764	SUMO3
ENSG00000153820	2	228844666	229046361	512	20	41653	2.4785	0.0065961	SPHKAP
ENSG00000170860	3	14219858	14242619	32	5	41653	2.4783	0.0065997	LSM3
ENSG00000157837	12	121200313	121342174	322	18	41653	2.4768	0.0066276	SPPL3
ENSG00000182271	17	28643351	28661077	19	3	41653	2.4754	0.0066544	TMIGD1
ENSG00000188782	1	26517052	26529459	51	8	41653	2.4729	0.0067019	CATSPER4
ENSG00000106789	9	100883257	100954922	169	32	41653	2.4718	0.0067223	CORO2A
ENSG00000169499	8	38758753	38831428	77	17	41653	2.4714	0.0067293	PLEKHA2
ENSG00000186075	17	38024417	38034149	28	3	41653	2.471	0.0067367	ZPBP2
ENSG00000112031	6	153308497	153323820	35	6	41653	2.4708	0.0067408	MTRF1L
ENSG00000168872	16	70380732	70407286	12	2	41653	2.4708	0.0067411	DDX19A
ENSG00000165617	14	59100685	59115039	17	5	41653	2.4697	0.0067617	DACT1
ENSG00000185155	1	226411319	226414755	1	1	41653	2.4688	0.006779	MIXL1
ENSG00000075239	11	107992243	108018503	35	6	41653	2.4686	0.006782	ACAT1
ENSG00000124749	6	55921388	56258892	1064	46	41653	2.4668	0.0068156	COL21A1
ENSG00000235268	11	94758422	94760760	2	1	41653	2.4657	0.0068365	KDM4E
ENSG00000117155	1	85109390	85156486	93	11	41653	2.4653	0.0068445	SSX2IP
ENSG00000130475	19	17858527	17899377	105	14	41653	2.4651	0.0068495	FCHO1
ENSG00000106554	7	132469629	132766848	343	13	41653	2.464	0.0068692	CHCHD3
ENSG00000086300	7	26331541	26413949	156	19	41653	2.4621	0.0069063	SNX10
ENSG00000204120	2	233562009	233725285	292	13	41653	2.4619	0.0069094	GIGYF2
ENSG00000140396	8	71021997	71316040	329	15	41653	2.4615	0.0069187	NCOA2
ENSG00000116127	2	73612886	73837920	269	7	41653	2.4615	0.0069188	ALMS1
ENSG00000174903	11	66036004	66044963	11	3	41653	2.4611	0.0069252	RAB1B
ENSG00000177943	9	139745395	139755249	3	1	41653	2.4603	0.0069415	MAMDC4
ENSG00000163462	1	155145873	155157447	7	2	41653	2.46	0.0069465	TRIM46
ENSG00000115459	2	85581517	85618875	67	11	41653	2.458	0.0069862	ELMOD3
ENSG00000090621	1	40026488	40042462	25	7	41653	2.4579	0.0069876	PABPC4
ENSG00000164749	8	76320149	76479078	448	32	41653	2.457	0.0070059	HNF4G
ENSG00000078725	9	121915736	122131745	322	33	41653	2.4565	0.0070149	BRINP1
ENSG00000157764	7	140419127	140624564	222	9	41653	2.4561	0.0070226	BRAF
ENSG00000106686	9	4553386	4666674	280	24	41653	2.456	0.0070249	SPATA6L
ENSG00000106246	7	99014362	99063787	71	8	41653	2.4558	0.0070282	PTCD1
ENSG00000120451	11	130745331	130786404	164	10	41653	2.4552	0.0070409	SNX19
ENSG00000197885	3	23933151	23988082	137	10	41653	2.4551	0.0070414	NKIRAS1
ENSG00000179240	11	76092357	76125663	76	11	41653	2.4551	0.0070415	RP11-111M22.2
ENSG00000174482	9	27948076	28670283	1622	136	41653	2.4511	0.0071217	LINGO2
ENSG00000272214	12	121407641	121410095	2	1	41653	2.4509	0.0071257	AC079602.1
ENSG00000186174	11	118764584	118796317	14	4	41653	2.4506	0.0071306	BCL9L
ENSG00000142197	21	37529080	37666572	400	41	41653	2.4494	0.0071544	DOPEY2
ENSG00000165832	10	116697952	116737430	63	8	41653	2.4493	0.0071564	TRUB1
ENSG00000171115	7	150147718	150176480	20	3	41653	2.449	0.007163	GIMAP8
ENSG00000112183	6	17281577	17294106	13	3	41653	2.4486	0.0071712	RBM24
ENSG00000106392	7	7196565	7288282	279	19	41653	2.4473	0.0071965	C1GALT1
ENSG00000178917	3	44540462	44552128	4	2	41653	2.4468	0.0072071	ZNF852
ENSG00000167220	18	44633774	44676891	105	13	41653	2.4465	0.0072134	HDHD2
ENSG00000155304	21	15743436	15755805	40	8	41653	2.4452	0.0072387	HSPA13
ENSG00000115234	2	27593389	27599995	6	2	41653	2.4446	0.0072509	SNX17
ENSG00000151151	10	59951278	60027694	239	8	41653	2.4444	0.0072543	IPMK
ENSG00000138398	2	170440850	170497916	164	12	41653	2.4422	0.0072989	PPIG
ENSG00000087460	20	57414773	57486247	86	16	41653	2.441	0.0073229	GNAS
ENSG00000130204	19	45393826	45406946	20	3	41653	2.4408	0.0073268	TOMM40
ENSG00000105829	7	93592074	93633694	31	5	41653	2.4404	0.0073363	BET1
ENSG00000182362	21	47706251	47717665	63	6	41653	2.44	0.0073442	YBEY
ENSG00000115540	2	198380295	198418423	23	3	41653	2.439	0.007365	MOB4
ENSG00000149925	16	30064411	30081778	6	2	41653	2.4387	0.0073709	ALDOA
ENSG00000163346	1	154916552	154928599	3	1	41653	2.4384	0.0073764	PBXIP1
ENSG00000158014	1	26363743	26372624	13	2	41653	2.4382	0.0073798	SLC30A2
ENSG00000273088	1	155141885	155159748	17	3	41653	2.438	0.0073834	RP11-201K10.3
ENSG00000117335	1	207925402	207968858	67	7	41653	2.4373	0.0073984	CD46
ENSG00000108278	17	34842473	34855154	13	4	41653	2.4359	0.0074283	ZNHIT3
ENSG00000138696	4	95679119	96079599	984	43	41653	2.4356	0.0074328	BMPR1B
ENSG00000064703	1	112297867	112310638	34	5	41653	2.4354	0.0074375	DDX20
ENSG00000004975	17	7128660	7137864	5	1	41653	2.4353	0.0074401	DVL2
ENSG00000119888	2	47572297	47614740	70	11	41653	2.4344	0.0074591	EPCAM
ENSG00000162618	1	79355449	79472403	380	23	41653	2.4333	0.0074808	ELTD1
ENSG00000182831	16	9185505	9215497	47	7	41653	2.431	0.0075286	C16orf72
ENSG00000006831	12	1797740	1897844	199	18	41653	2.4294	0.0075624	ADIPOR2
ENSG00000269657	17	66539369	66542970	8	4	41653	2.428	0.0075914	AC079210.1
ENSG00000126215	14	104163946	104181841	24	5	41653	2.4276	0.0075996	XRCC3
ENSG00000271793	6	86267696	86324952	50	9	41653	2.4275	0.0076025	RP11-321N4.5
ENSG00000139151	12	18836103	18890991	150	20	41653	2.426	0.0076336	PLCZ1
ENSG00000188690	10	127477146	127511817	49	2	41653	2.425	0.0076535	UROS
ENSG00000170145	11	111473115	111601577	94	3	41653	2.4246	0.0076628	SIK2
ENSG00000136535	2	162272605	162282381	6	2	41653	2.4245	0.007664	TBR1
ENSG00000137076	9	35696945	35732392	26	4	41653	2.4234	0.007687	TLN1
ENSG00000103994	15	42705021	42783321	91	8	41653	2.4234	0.0076875	ZNF106
ENSG00000215910	1	11821844	11849642	127	9	41653	2.4213	0.0077323	C1orf167
ENSG00000167972	16	2325882	2390747	50	7	41653	2.4207	0.0077458	ABCA3
ENSG00000169884	12	49359123	49365546	7	3	41653	2.42	0.0077597	WNT10B
ENSG00000151240	10	320130	735683	551	30	41653	2.4195	0.007771	DIP2C
ENSG00000177932	5	178487416	178510538	32	5	41653	2.4188	0.0077849	ZNF354C
ENSG00000152270	11	14665269	14892350	184	15	41653	2.4173	0.007817	PDE3B
ENSG00000158411	2	99777890	99797521	30	3	41653	2.4166	0.007833	MITD1
ENSG00000196378	8	145998499	146012730	24	2	41653	2.4158	0.0078502	ZNF34
ENSG00000258839	16	89978527	89987385	24	4	41653	2.4157	0.0078529	MC1R
ENSG00000001617	3	50192478	50226508	42	6	41653	2.4156	0.0078538	SEMA3F
ENSG00000143627	1	155259630	155271225	11	2	41653	2.4146	0.007876	PKLR
ENSG00000253719	12	74931551	74935223	4	2	41653	2.4126	0.0079185	ATXN7L3B
ENSG00000169964	3	44903361	44907162	1	1	41653	2.4125	0.007922	TMEM42
ENSG00000164604	7	112718386	112727833	9	4	41653	2.4109	0.0079562	GPR85
ENSG00000109610	4	24791534	24802464	12	3	41653	2.4106	0.0079629	SOD3
ENSG00000054148	9	139743176	139745488	1	1	41653	2.41	0.007976	PHPT1
ENSG00000144028	2	96940074	96971297	19	4	41653	2.4083	0.0080138	SNRNP200
ENSG00000138794	4	110609785	110624739	17	3	41653	2.4068	0.0080475	CASP6
ENSG00000174516	11	66234216	66244808	10	1	41653	2.4062	0.0080603	PELI3
ENSG00000187175	21	46101491	46102078	5	2	41653	2.4057	0.0080699	KRTAP12-1
ENSG00000198877	11	55540914	55541858	2	1	41653	2.405	0.0080871	OR5D13
ENSG00000086967	19	50936160	50969578	58	9	41653	2.4044	0.0081004	MYBPC2
ENSG00000143416	1	151336778	151345209	5	2	41653	2.4039	0.0081102	SELENBP1
ENSG00000127616	19	11071598	11176071	204	18	41653	2.4035	0.0081189	SMARCA4
ENSG00000196371	11	94277017	94283063	3	2	41653	2.4031	0.0081276	FUT4
ENSG00000137812	15	40886218	40956540	101	8	41653	2.4018	0.0081576	CASC5
ENSG00000143363	1	150980896	151008189	44	10	41653	2.4014	0.0081658	PRUNE
ENSG00000133477	22	40390953	40439533	36	4	41653	2.4012	0.008171	FAM83F
ENSG00000161671	19	50979657	50986608	9	2	41653	2.4009	0.0081764	EMC10
ENSG00000139973	14	62453803	62568431	351	40	41653	2.4005	0.0081856	SYT16
ENSG00000087095	17	26368763	26523407	34	10	41653	2.3996	0.0082073	NLK
ENSG00000103056	16	68392231	68482591	116	12	41653	2.3987	0.0082259	SMPD3
ENSG00000157911	1	2336236	2345236	4	1	41653	2.3975	0.0082544	PEX10
ENSG00000164970	9	34398182	34458568	107	14	41653	2.3966	0.0082729	FAM219A
ENSG00000215421	18	72265106	72777627	638	29	41653	2.3961	0.0082845	ZNF407
ENSG00000067704	1	220267444	220321380	76	9	41653	2.3943	0.0083252	IARS2
ENSG00000103356	16	23533335	23569052	84	7	41653	2.3938	0.008338	EARS2
ENSG00000126790	14	59927081	59951148	56	8	41653	2.3937	0.0083387	L3HYPDH
ENSG00000011347	11	61282785	61348620	20	2	41653	2.3936	0.0083411	SYT7
ENSG00000064489	19	19256376	19302967	137	10	41653	2.3925	0.008368	MEF2BNB-MEF2B
ENSG00000118156	19	48023942	48059113	20	3	41653	2.3911	0.0083995	ZNF541
ENSG00000163141	1	151009046	151020076	18	5	41653	2.3886	0.0084567	BNIPL
ENSG00000106266	7	2291405	2393953	117	15	41653	2.388	0.0084708	SNX8
ENSG00000135097	12	120779133	120806983	40	6	41653	2.3877	0.0084776	MSI1
ENSG00000213999	19	19256377	19303400	138	11	41653	2.3866	0.0085032	MEF2B
ENSG00000104219	8	17013538	17082308	144	23	41653	2.3864	0.008507	ZDHHC2
ENSG00000103363	16	2821415	2827298	10	1	41653	2.3861	0.0085133	TCEB2
ENSG00000109270	4	100799493	100815647	16	4	41653	2.386	0.0085161	LAMTOR3
ENSG00000026025	10	17270258	17279592	5	2	41653	2.3855	0.0085275	VIM
ENSG00000105737	19	42502473	42573650	23	3	41653	2.3854	0.0085298	GRIK5
ENSG00000105662	19	18794487	18893004	151	18	41653	2.3847	0.0085457	CRTC1
ENSG00000166887	15	42450899	42500514	65	5	41653	2.3841	0.0085598	VPS39
ENSG00000178719	8	145064226	145067583	2	1	41653	2.384	0.0085626	GRINA
ENSG00000119401	9	119449581	119463579	23	6	41653	2.3832	0.0085807	TRIM32
ENSG00000054793	20	50213053	50385173	594	26	41653	2.3822	0.0086049	ATP9A
ENSG00000149972	11	98891683	100229616	4022	186	41653	2.3818	0.0086143	CNTN5
ENSG00000164078	3	49924435	49941299	15	3	41653	2.3816	0.0086189	MST1R
ENSG00000198812	12	70002351	70004942	4	2	41653	2.3802	0.0086514	LRRC10
ENSG00000115520	2	198318147	198340032	10	2	41653	2.3794	0.0086703	COQ10B
ENSG00000114383	3	50357458	50365682	4	2	41653	2.3782	0.008698	TUSC2
ENSG00000161654	17	42112003	42144987	33	7	41653	2.3779	0.0087068	LSM12
ENSG00000165879	10	99079022	99081672	5	2	41653	2.3766	0.0087371	FRAT1
ENSG00000214194	7	112756773	112758668	4	2	41653	2.3765	0.0087397	LINC00998
ENSG00000198723	19	7557862	7573336	2	1	41653	2.3761	0.0087478	C19orf45
ENSG00000037474	5	6599352	6633404	115	12	41653	2.3756	0.0087606	NSUN2
ENSG00000187145	1	150266289	150281414	39	5	41653	2.3756	0.0087608	MRPS21
ENSG00000072952	11	10594638	10715535	276	29	41653	2.3738	0.0088032	MRVI1
ENSG00000084090	2	96850597	96874563	18	4	41653	2.3727	0.0088288	STARD7
ENSG00000135845	1	172339329	172413230	127	17	41653	2.3725	0.008835	PIGC
ENSG00000174576	11	66188475	66194178	3	1	41653	2.3718	0.0088506	NPAS4
ENSG00000083067	9	73143979	74061820	2027	98	41653	2.3705	0.008883	TRPM3
ENSG00000123892	11	87846410	87908635	185	19	41653	2.3696	0.0089043	RAB38
ENSG00000106086	7	30067020	30170096	166	8	41653	2.3694	0.0089093	PLEKHA8
ENSG00000124212	20	48120411	48184683	33	5	41653	2.3693	0.008911	PTGIS
ENSG00000085760	2	55463731	55496483	53	9	41653	2.3685	0.008931	MTIF2
ENSG00000188997	11	77882295	77899868	34	4	41653	2.3674	0.0089563	KCTD21
ENSG00000120333	1	174979925	174992561	17	4	41653	2.3669	0.0089681	MRPS14
ENSG00000141349	17	42148103	42153709	6	3	41653	2.3667	0.0089729	G6PC3
ENSG00000248919	7	99017372	99063820	63	7	41653	2.3666	0.0089752	ATP5J2-PTCD1
ENSG00000123352	12	49760367	49921205	189	11	41653	2.3637	0.0090457	SPATS2
ENSG00000166450	15	55903744	56035288	235	23	41653	2.3634	0.0090551	PRTG
ENSG00000166140	15	41099284	41106767	16	3	41653	2.3627	0.0090718	ZFYVE19
ENSG00000080709	5	113696642	113832337	228	32	41653	2.3626	0.0090745	KCNN2
ENSG00000141127	17	18743398	18834581	223	12	41653	2.3601	0.0091354	PRPSAP2
ENSG00000135298	6	69345259	70099403	1599	59	41653	2.3594	0.0091531	BAI3
ENSG00000132970	13	27131840	27263085	243	19	41653	2.3592	0.0091579	WASF3
ENSG00000273155	2	99771461	99811761	67	5	41653	2.3589	0.0091642	MRPL30
ENSG00000070770	16	58191811	58231824	101	10	41653	2.3587	0.0091691	CSNK2A2
ENSG00000188038	16	67918708	67922758	3	1	41653	2.3574	0.0092018	NRN1L
ENSG00000259399	20	35202956	35240787	13	4	41653	2.3558	0.0092424	TGIF2-C20orf24
ENSG00000168594	4	175750819	175899331	474	21	41653	2.3556	0.0092468	ADAM29
ENSG00000239789	7	56019512	56024192	9	2	41653	2.3548	0.009267	MRPS17
ENSG00000144821	3	108099216	108248169	251	29	41653	2.3542	0.0092802	MYH15
ENSG00000100934	14	39501123	39578850	139	17	41653	2.3522	0.0093322	SEC23A
ENSG00000089876	10	127524906	127585005	43	6	41653	2.3514	0.0093514	DHX32
ENSG00000078795	5	137223657	137278436	57	8	41653	2.3503	0.0093799	PKD2L2
ENSG00000151838	14	59971257	60043549	206	14	41653	2.3503	0.0093801	CCDC175
ENSG00000177679	7	75831216	75916605	91	8	41653	2.3499	0.0093889	SRRM3
ENSG00000141098	16	67708434	67753324	30	4	41653	2.3498	0.0093921	GFOD2
ENSG00000173207	1	154947129	154951725	1	1	41653	2.3497	0.009394	CKS1B
ENSG00000157734	15	64443914	64449680	4	2	41653	2.3489	0.0094132	SNX22
ENSG00000129911	19	1852399	1863567	5	2	41653	2.3465	0.009476	KLF16
ENSG00000162923	1	224572845	224624735	44	3	41653	2.3457	0.0094968	WDR26
ENSG00000071575	2	12857015	12882860	44	7	41653	2.3453	0.0095054	TRIB2
ENSG00000256500	14	104029299	104152261	204	15	41653	2.3446	0.009523	RP11-73M18.2
ENSG00000126214	14	104028233	104167888	233	16	41653	2.3436	0.009549	KLC1
ENSG00000018236	12	41086244	41466220	883	39	41653	2.3433	0.0095581	CNTN1
ENSG00000139636	12	49490919	49504683	6	1	41653	2.342	0.0095916	LMBR1L
ENSG00000156467	8	97238148	97247862	13	2	41653	2.341	0.0096151	UQCRB
ENSG00000214324	3	126911974	126917025	6	3	41653	2.3399	0.0096449	C3orf56
ENSG00000112062	6	35995488	36079013	141	10	41653	2.339	0.0096685	MAPK14
ENSG00000165682	12	10138241	10166023	104	13	41653	2.3385	0.0096798	CLEC1B
ENSG00000110245	11	116700422	116703788	11	3	41653	2.3375	0.0097063	APOC3
ENSG00000118162	19	47978401	47987525	5	2	41653	2.3369	0.0097219	KPTN
ENSG00000148655	10	77360998	78319925	1315	96	41653	2.3348	0.0097781	C10orf11
ENSG00000147905	9	37120536	37358146	201	14	41653	2.3347	0.0097784	ZCCHC7
ENSG00000181274	10	99092255	99094458	2	1	41653	2.334	0.0097985	FRAT2
ENSG00000112658	6	43139037	43149243	9	2	41653	2.3335	0.0098107	SRF
ENSG00000172188	11	55370830	55371874	1	1	41653	2.3332	0.00982	OR4C11
ENSG00000184863	7	155437145	155574179	258	7	41653	2.3318	0.0098547	RBM33
ENSG00000137700	11	118894824	118901616	6	1	41653	2.3301	0.0099004	SLC37A4
ENSG00000151490	12	15475331	15750333	397	36	41653	2.33	0.0099041	PTPRO
ENSG00000163635	3	63850233	63989138	147	17	41653	2.3298	0.0099079	ATXN7
ENSG00000170745	2	18059114	18542882	1344	96	41653	2.3296	0.0099129	KCNS3
ENSG00000170683	11	7960081	7961141	1	1	41653	2.3294	0.009918	OR10A3
ENSG00000156469	8	97251626	97273838	23	3	41653	2.3278	0.009961	MTERFD1
ENSG00000158552	2	220059959	220074373	3	2	41653	2.3269	0.0099861	ZFAND2B
ENSG00000185414	2	99797542	99814089	26	4	41653	2.3263	0.010002	MRPL30
ENSG00000108270	17	35306175	35414171	81	4	41653	2.3242	0.010057	AATF
ENSG00000261701	16	72088522	72111145	41	9	41653	2.3235	0.010076	HPR
ENSG00000155846	5	149109861	149234585	316	35	41653	2.3228	0.010094	PPARGC1B
ENSG00000057149	18	61322431	61329197	8	2	41653	2.3205	0.010158	SERPINB3
ENSG00000108272	17	34948228	34957235	12	3	41653	2.32	0.010169	DHRS11
ENSG00000183814	1	226418850	226497570	63	7	41653	2.3198	0.010177	LIN9
ENSG00000103042	16	58699013	58719008	56	10	41653	2.3172	0.010247	SLC38A7
ENSG00000141753	17	38599702	38613983	2	1	41653	2.3169	0.010254	IGFBP4
ENSG00000074416	3	127407909	127542051	224	31	41653	2.3166	0.010262	MGLL
ENSG00000174744	11	66104804	66112596	11	3	41653	2.3159	0.010283	BRMS1
ENSG00000258947	16	89987800	90005169	13	4	41653	2.3157	0.010287	TUBB3
ENSG00000102189	12	93164413	93323107	232	13	41653	2.3156	0.010289	EEA1
ENSG00000198885	2	96991069	96994091	4	2	41653	2.3151	0.010302	ITPRIPL1
ENSG00000197629	11	58975983	58980424	7	3	41653	2.3141	0.010332	MPEG1
ENSG00000196296	16	28889726	28915830	18	2	41653	2.314	0.010334	ATP2A1
ENSG00000107159	9	35673853	35681156	15	6	41653	2.3124	0.010378	CA9
ENSG00000146856	7	134671259	134832715	259	8	41653	2.3123	0.010379	AGBL3
ENSG00000162337	11	68080077	68216743	191	19	41653	2.3115	0.010403	LRP5
ENSG00000136381	15	78729773	78793798	92	8	41653	2.3103	0.010435	IREB2
ENSG00000181830	11	45825623	45834566	26	8	41653	2.3103	0.010436	SLC35C1
ENSG00000137776	15	59171244	59225852	42	5	41653	2.3095	0.010457	SLTM
ENSG00000100325	22	30184597	30234271	92	11	41653	2.3094	0.010461	ASCC2
ENSG00000118507	6	131456806	131604675	196	17	41653	2.309	0.01047	AKAP7
ENSG00000256043	4	156845270	156875069	90	17	41653	2.3081	0.010498	CTSO
ENSG00000058453	1	17066768	17299474	36	5	41653	2.3072	0.010522	CROCC
ENSG00000124225	20	56223448	56286592	51	12	41653	2.3063	0.010547	PMEPA1
ENSG00000129214	17	7517382	7536700	24	5	41653	2.3062	0.01055	SHBG
ENSG00000141401	18	11981024	12030876	167	19	41653	2.3061	0.010552	IMPA2
ENSG00000214013	15	42565431	42645864	156	6	41653	2.3059	0.010557	GANC
ENSG00000170185	4	144106070	144144983	57	5	41653	2.3048	0.01059	USP38
ENSG00000164113	4	123300121	123350957	65	9	41653	2.3041	0.010608	ADAD1
ENSG00000101489	18	34823010	35146000	570	70	41653	2.3034	0.010628	CELF4
ENSG00000141736	17	37844167	37886679	20	3	41653	2.3028	0.010645	ERBB2
ENSG00000142530	19	50970042	50980010	15	4	41653	2.3024	0.010656	FAM71E1
ENSG00000047936	6	117609463	117747018	280	27	41653	2.3014	0.010685	ROS1
ENSG00000075413	14	103851729	103970168	212	10	41653	2.3013	0.010687	MARK3
ENSG00000065833	6	83920108	84140797	333	14	41653	2.3007	0.010705	ME1
ENSG00000133069	1	205197304	205242471	95	11	41653	2.2977	0.010789	TMCC2
ENSG00000137960	1	78445226	78604133	269	22	41653	2.2974	0.010799	GIPC2
ENSG00000162290	3	53317447	53381654	66	7	41653	2.2962	0.010831	DCP1A
ENSG00000163913	3	129158968	129239198	109	3	41653	2.2954	0.010854	IFT122
ENSG00000130590	20	62605466	62611361	14	2	41653	2.2939	0.010899	SAMD10
ENSG00000124523	6	13574816	13614790	46	7	41653	2.293	0.010923	SIRT5
ENSG00000042813	7	49890017	50160925	513	13	41653	2.2922	0.010948	ZPBP
ENSG00000163072	2	169643049	169722024	147	20	41653	2.2908	0.010986	NOSTRIN
ENSG00000163071	4	52917497	52963458	50	6	41653	2.2907	0.010991	SPATA18
ENSG00000163235	2	70674412	70781325	246	32	41653	2.2888	0.011045	TGFA
ENSG00000141084	16	67757005	67840555	54	5	41653	2.2887	0.011047	RANBP10
ENSG00000103018	16	69458428	69500169	94	12	41653	2.2867	0.011106	CYB5B
ENSG00000116497	1	33282368	33324476	35	5	41653	2.2864	0.011114	S100PBP
ENSG00000132749	11	68474908	68519032	49	4	41653	2.2844	0.011173	MTL5
ENSG00000154025	17	18853658	18925908	14	4	41653	2.2843	0.011177	SLC5A10
ENSG00000090861	16	70286198	70323446	10	3	41653	2.2834	0.011203	AARS
ENSG00000257446	19	12154620	12167127	17	1	41653	2.2831	0.011211	ZNF878
ENSG00000119950	10	111967363	112047123	159	16	41653	2.2829	0.011217	MXI1
ENSG00000134744	1	52873954	53019159	139	10	41653	2.2813	0.011266	ZCCHC11
ENSG00000156886	16	31404633	31437826	28	4	41653	2.281	0.011274	ITGAD
ENSG00000117519	1	95362507	95392834	89	19	41653	2.2798	0.01131	CNN3
ENSG00000007402	3	50400233	50541675	106	7	41653	2.2796	0.011316	CACNA2D2
ENSG00000166908	12	57984957	57997198	10	4	41653	2.2791	0.011332	PIP4K2C
ENSG00000134900	13	103249353	103331521	237	12	41653	2.2784	0.011351	TPP2
ENSG00000230000	7	62809239	62812151	3	1	41653	2.2781	0.011361	AC006455.1
ENSG00000124467	19	43256838	43359843	90	5	41653	2.2774	0.01138	PSG8
ENSG00000176601	2	135722061	135805038	149	12	41653	2.2773	0.011384	MAP3K19
ENSG00000134313	2	8865408	8977760	98	9	41653	2.2762	0.011418	KIDINS220
ENSG00000147459	8	25042238	25275598	381	39	41653	2.2761	0.011419	DOCK5
ENSG00000011083	5	149569520	149602351	107	16	41653	2.2761	0.011421	SLC6A7
ENSG00000122482	1	91380859	91487829	122	8	41653	2.2759	0.011426	ZNF644
ENSG00000084774	2	27440258	27466811	40	4	41653	2.2755	0.011438	CAD
ENSG00000058063	3	182511288	182639423	178	8	41653	2.275	0.011453	ATP11B
ENSG00000249624	21	34619079	34655517	33	6	41653	2.2735	0.011499	AP000295.9
ENSG00000205220	16	67968405	67970990	2	1	41653	2.2732	0.011507	PSMB10
ENSG00000124145	20	43953928	43977064	54	6	41653	2.2731	0.011509	SDC4
ENSG00000115657	2	220074490	220083712	3	1	41653	2.2726	0.011524	ABCB6
ENSG00000187189	6	116571151	116575261	9	3	41653	2.2723	0.011536	TSPYL4
ENSG00000006744	17	12895708	12921504	120	5	41653	2.2718	0.011549	ELAC2
ENSG00000170577	2	45232300	45236569	5	2	41653	2.2711	0.01157	SIX2
ENSG00000110031	11	58294344	58345693	58	8	41653	2.271	0.011574	LPXN
ENSG00000186814	18	32831032	32870196	44	8	41653	2.2707	0.011584	ZSCAN30
ENSG00000072849	17	5374571	5390131	32	8	41653	2.2703	0.011596	DERL2
ENSG00000128487	17	19912657	20222339	501	17	41653	2.2701	0.011602	SPECC1
ENSG00000149927	16	30016830	30034591	22	2	41653	2.2691	0.011631	DOC2A
ENSG00000164111	4	122589110	122618268	107	14	41653	2.2688	0.011639	ANXA5
ENSG00000101558	18	9913999	9960018	88	14	41653	2.2686	0.011645	VAPA
ENSG00000204640	2	101086944	101099742	40	3	41653	2.2682	0.011658	NMS
ENSG00000188277	15	41062159	41064643	1	1	41653	2.2675	0.01168	C15orf62
ENSG00000100983	20	33516236	33543620	26	4	41653	2.2674	0.011682	GSS
ENSG00000198944	5	132149033	132152488	3	1	41653	2.2674	0.011684	SOWAHA
ENSG00000143771	1	224544552	224567161	22	2	41653	2.267	0.011695	CNIH4
ENSG00000119655	14	74942895	74960880	34	3	41653	2.2665	0.011709	NPC2
ENSG00000005175	12	48057070	48099844	60	10	41653	2.2655	0.01174	RPAP3
ENSG00000152102	2	131805449	131851033	28	1	41653	2.2655	0.011742	FAM168B
ENSG00000175806	8	9911778	10286401	1086	55	41653	2.265	0.011756	MSRA
ENSG00000143409	1	150969025	150980851	10	3	41653	2.2632	0.01181	FAM63A
ENSG00000073350	17	73521161	73571289	135	15	41653	2.2631	0.011815	LLGL2
ENSG00000169981	3	44690219	44702283	3	2	41653	2.2622	0.011844	ZNF35
ENSG00000153233	12	71031853	71314623	594	63	41653	2.262	0.011848	PTPRR
ENSG00000004779	16	23592323	23607677	33	4	41653	2.2614	0.011867	NDUFAB1
ENSG00000241878	22	32014477	32058418	112	10	41653	2.2607	0.01189	PISD
ENSG00000185811	7	50343720	50472799	130	20	41653	2.26	0.01191	IKZF1
ENSG00000115561	2	86730554	86948245	294	19	41653	2.2598	0.011916	CHMP3
ENSG00000159674	4	1160720	1202750	52	10	41653	2.2584	0.011961	SPON2
ENSG00000239998	19	55084387	55099027	28	3	41653	2.2584	0.011961	LILRA2
ENSG00000125877	20	3189514	3204516	46	8	41653	2.2579	0.011977	ITPA
ENSG00000178761	15	75192328	75199462	8	3	41653	2.2574	0.01199	FAM219B
ENSG00000108848	17	48796905	48833574	56	9	41653	2.2574	0.011991	LUC7L3
ENSG00000197321	10	29746267	30025710	858	72	41653	2.257	0.012005	SVIL
ENSG00000149150	11	57252007	57283259	29	4	41653	2.2566	0.012016	SLC43A1
ENSG00000157999	7	6071007	6076017	9	3	41653	2.256	0.012035	ANKRD61
ENSG00000239474	2	170366212	170382772	21	8	41653	2.2558	0.012043	KLHL41
ENSG00000264278	18	74506688	74534251	66	11	41653	2.2556	0.012048	RP11-162A12.2
ENSG00000269700	10	52152766	52154321	5	2	41653	2.2551	0.012063	AC069547.2
ENSG00000140538	15	88418230	88799999	556	47	41653	2.2536	0.012109	NTRK3
ENSG00000136908	9	130697378	130700763	4	1	41653	2.2534	0.012117	DPM2
ENSG00000168802	16	69151913	69166487	17	6	41653	2.2514	0.012181	CHTF8
ENSG00000154518	2	176040986	176049335	26	4	41653	2.251	0.012193	ATP5G3
ENSG00000118181	11	118886422	118889401	13	2	41653	2.2504	0.012212	RPS25
ENSG00000072958	19	16308389	16346160	93	5	41653	2.2498	0.01223	AP1M1
ENSG00000100249	22	29454660	29457832	2	1	41653	2.2497	0.012235	C22orf31
ENSG00000107223	9	139756571	139760738	2	1	41653	2.249	0.012256	EDF1
ENSG00000115137	2	25166505	25194963	33	5	41653	2.246	0.012351	DNAJC27
ENSG00000198900	20	39657458	39753127	97	14	41653	2.246	0.012353	TOP1
ENSG00000103966	15	42190950	42264776	146	19	41653	2.2458	0.012359	EHD4
ENSG00000135317	6	86215214	86303874	103	13	41653	2.2442	0.012409	SNX14
ENSG00000059122	16	2961938	3001209	91	10	41653	2.2433	0.012437	FLYWCH1
ENSG00000249884	2	86732791	86948245	290	19	41653	2.2419	0.012485	RNF103-CHMP3
ENSG00000135316	6	86318053	86353510	32	6	41653	2.2413	0.012503	SYNCRIP
ENSG00000140459	15	74630100	74660081	31	6	41653	2.2411	0.01251	CYP11A1
ENSG00000124574	6	43395104	43418168	25	7	41653	2.2402	0.012538	ABCC10
ENSG00000167261	16	68021297	68034489	11	3	41653	2.2396	0.01256	DPEP2
ENSG00000081019	1	114304454	114355098	46	8	41653	2.236	0.012675	RSBN1
ENSG00000035687	1	244571796	244615436	80	13	41653	2.2353	0.012698	ADSS
ENSG00000112406	6	139456249	139501939	98	10	41653	2.2343	0.01273	HECA
ENSG00000166226	12	69979114	69995350	39	7	41653	2.2342	0.012735	CCT2
ENSG00000152217	18	42260138	42648475	464	55	41653	2.2342	0.012735	SETBP1
ENSG00000074410	15	63613577	63674360	85	15	41653	2.2329	0.012779	CA12
ENSG00000243725	1	55181495	55208330	119	3	41653	2.2327	0.012784	TTC4
ENSG00000196405	14	100437786	100610573	345	25	41653	2.2315	0.012825	EVL
ENSG00000175894	21	45917775	46131495	532	31	41653	2.2309	0.012844	TSPEAR
ENSG00000152520	13	28712643	28869475	145	10	41653	2.2301	0.01287	PAN3
ENSG00000163507	3	108268716	108308491	39	6	41653	2.2278	0.012947	KIAA1524
ENSG00000072401	10	60094735	60130513	48	9	41653	2.2278	0.012948	UBE2D1
ENSG00000131503	5	139781399	139929163	52	5	41653	2.2275	0.012957	ANKHD1
ENSG00000254996	5	139781493	139929154	52	5	41653	2.2275	0.012957	ANKHD1-EIF4EBP3
ENSG00000144362	2	170550975	170558218	7	2	41653	2.2271	0.012971	PHOSPHO2
ENSG00000172197	6	20100935	20212670	219	38	41653	2.2263	0.012996	MBOAT1
ENSG00000028116	2	58134786	58387055	362	21	41653	2.2261	0.013005	VRK2
ENSG00000121671	11	45868669	45904798	43	9	41653	2.2256	0.013021	CRY2
ENSG00000188760	2	220408385	220415317	8	1	41653	2.2253	0.013031	TMEM198
ENSG00000130921	12	123717463	123742506	53	4	41653	2.225	0.013041	C12orf65
ENSG00000137216	6	44094651	44123256	73	11	41653	2.2244	0.013059	TMEM63B
ENSG00000164031	4	100817405	100867883	50	7	41653	2.2243	0.013064	DNAJB14
ENSG00000129071	3	129149787	129158878	12	2	41653	2.2237	0.013084	MBD4
ENSG00000145908	5	150273954	150284545	22	2	41653	2.2236	0.013087	ZNF300
ENSG00000110076	11	64373646	64490660	91	6	41653	2.2216	0.013154	NRXN2
ENSG00000144118	2	120997640	121052289	99	5	41653	2.2209	0.013178	RALB
ENSG00000133315	11	63766030	63933578	218	29	41653	2.2204	0.013197	MACROD1
ENSG00000102572	13	99102455	99230194	233	21	41653	2.2194	0.013231	STK24
ENSG00000104888	19	49932658	49945617	1	1	41653	2.2188	0.01325	SLC17A7
ENSG00000170892	19	54693789	54697585	4	1	41653	2.2154	0.013367	TSEN34
ENSG00000270136	1	19923473	19984549	108	17	41653	2.2144	0.0134	MINOS1-NBL1
ENSG00000204866	19	46646363	46664556	25	4	41653	2.2144	0.013402	IGFL2
ENSG00000198846	8	59717977	60031767	552	46	41653	2.2134	0.013435	TOX
ENSG00000128595	7	128379346	128411861	68	6	41653	2.2121	0.013479	CALU
ENSG00000111863	6	11712287	11807279	229	32	41653	2.212	0.013484	ADTRP
ENSG00000122512	7	6012870	6048756	67	10	41653	2.2119	0.013487	PMS2
ENSG00000127329	12	70910630	71031220	332	41	41653	2.2117	0.013494	PTPRB
ENSG00000162040	16	1961464	1968441	20	2	41653	2.2092	0.013579	HS3ST6
ENSG00000157107	5	72251808	72386349	142	8	41653	2.2085	0.013606	FCHO2
[truncated: 16,277 more rows]

## Sheet: Table S7 - MAGMA_MDD
GENE	CHR	START	STOP	NSNPS	NPARAM	N	ZSTAT	P	SYMBOL
[truncated: 16,943 more rows]
